# Supplementary material for: catena-Poly[[(diaqua­zinc)-μ-3-carb­oxy­pyrazine-2-carboxyl­ato-κ4 N 1,O 2;N 4,O 3] nitrate]
Source: Acta Crystallogr Sect E Struct Rep Online. 2011 Dec 21;68(Pt 1):m75. doi: 10.1107/S1600536811054031 (PMC3254337; doi:10.1107/S1600536811054031)
Supplement: Supplementary file 1 [file e-68-00m75-sup1.cif]

##############################################################################
#                                                                            #
# This CIF contains the data in a paper accepted for publication in          #
# Acta Crystallographica Section E. It conforms to the requirements of       #
# Notes for Authors for Acta Crystallographica Section E, and has been       #
# peer reviewed under the auspices of the IUCr Commission on Journals.       #
#                                                                            #
# Full details of the Crystallographic Information File format               #
# are given in the paper "The Crystallographic Information File (CIF):       #
# a New Standard Archive File for Crystallography" by S. R. Hall, F. H.      #
# Allen and I. D. Brown [Acta Cryst. (1991), A47, 655-685].                  #
#                                                                            #
# The current version of the core CIF dictionary is obtainable from          #
# ftp://ftp.iucr.org/pub/cif_core.dic.                                       #
#                                                                            #
# Software is freely available for graphical display of the structure(s)     #
# in this CIF. For information consult the CIF software page                 #
# http://www.iucr.org/resources/cif/software.                                #
#                                                                            #
# This file may be used for bona fide research purposes within the           #
# scientific community so long as proper attribution is given to the journal # 
# article from which it was obtained.                                        #
#                                                                            #
##############################################################################
data_I
_audit_creation_method     SHELXL-97
_chemical_name_systematic
;
<i>catena</i>-Poly[[(diaquazinc)-\m-3-carboxypyrazine-2-carboxylato-
\k^4^<i>N</i>^1^,<i>O</i>^2^;<i>N</i>^4^,<i>O</i>^3^] nitrate]
;
_chemical_name_common     ?
_chemical_formula_moiety     'C6 H7 N2 O6 Zn +, N O3 -'
_chemical_formula_sum     'C6 H7 N3 O9 Zn'
_chemical_formula_iupac     '[Zn (C6 H3 N2 O4) (H2 O)2] N O3'
_chemical_formula_weight     330.52
_chemical_melting_point     ?
_symmetry_cell_setting     monoclinic
_symmetry_space_group_name_H-M     'P 21/n'
_symmetry_space_group_name_Hall     '-P 2yn '
loop_
    _symmetry_equiv_pos_as_xyz
    'x, y, z'
    '-x+1/2, y+1/2, -z+1/2'
    '-x, -y, -z'
    'x-1/2, -y-1/2, z-1/2'
_cell_length_a     8.7431(17)
_cell_length_b     10.867(2)
_cell_length_c     11.412(2)
_cell_angle_alpha     90.00
_cell_angle_beta     100.48(3)
_cell_angle_gamma     90.00
_cell_volume     1066.2(4)
_cell_formula_units_Z     4
_cell_measurement_reflns_used     25
_cell_measurement_theta_min     6
_cell_measurement_theta_max     15
_cell_measurement_temperature     293(2)
_exptl_crystal_description     blocks
_exptl_crystal_colour     colourless
_exptl_crystal_size_max     0.199
_exptl_crystal_size_mid     0.189
_exptl_crystal_size_min     0.149
_exptl_crystal_density_diffrn     2.059
_exptl_crystal_density_meas     ?
_exptl_crystal_density_method     'not measured'
_exptl_crystal_F_000     664
_exptl_absorpt_coefficient_mu     2.358
_exptl_absorpt_correction_type     analytical
_exptl_absorpt_process_details
                               '(<i>CrysAlis RED</i>; Oxford Diffraction, 2008)'
_exptl_absorpt_correction_T_min     0.63550
_exptl_absorpt_correction_T_max     0.74741
_exptl_special_details     ?
_diffrn_ambient_temperature     293(2)
_diffrn_radiation_type     MoK\a
_diffrn_radiation_wavelength     0.71073
_diffrn_radiation_source     'fine-focus sealed tube'
_diffrn_radiation_monochromator     graphite
_diffrn_measurement_device_type     'Kuma KM-4 four-circle'
_diffrn_measurement_method     'profile data from \w/2\q scans'
_diffrn_detector_area_resol_mean     ?
_diffrn_reflns_number     3232
_diffrn_reflns_av_R_equivalents     0.0122
_diffrn_reflns_av_sigmaI/netI     0.0218
_diffrn_reflns_theta_min     2.61
_diffrn_reflns_theta_max     30.06
_diffrn_reflns_theta_full     30.06
_diffrn_measured_fraction_theta_max     0.992
_diffrn_measured_fraction_theta_full     0.992
_diffrn_reflns_limit_h_min     -10
_diffrn_reflns_limit_h_max     12
_diffrn_reflns_limit_k_min     -15
_diffrn_reflns_limit_k_max     0
_diffrn_reflns_limit_l_min     -16
_diffrn_reflns_limit_l_max     0
_diffrn_standards_number     3
_diffrn_standards_interval_count     200
_diffrn_standards_interval_time     ?
_diffrn_standards_decay_%     1.64
_refine_special_details
;
Refinement of <i>F</i>^2^ against ALL reflections. The weighted <i>R</i>-factor
<i>wR</i> and goodness of fit <i>S</i> are based on <i>F</i>^2^, conventional
<i>R</i>-factors <i>R</i> are based on <i>F</i>, with <i>F</i> set to zero for
negative <i>F</i>^2^. The threshold expression of <i>F</i>^2^ >
\s(<i>F</i>^2^) is used only for calculating <i>R</i>-factors(gt) <i>etc</i>.
and is not relevant to the choice of reflections for refinement.
<i>R</i>-factors based on <i>F</i>^2^ are statistically about twice as large
as those based on <i>F</i>, and <i>R</i>- factors based on ALL data will be
even larger.
;
_reflns_number_total     3101
_reflns_number_gt     2397
_reflns_threshold_expression     I>2sigma(I)
_refine_ls_structure_factor_coef     Fsqd
_refine_ls_matrix_type     full
_refine_ls_R_factor_all     0.0515
_refine_ls_R_factor_gt     0.0318
_refine_ls_wR_factor_gt     0.0884
_refine_ls_wR_factor_ref     0.0967
_refine_ls_goodness_of_fit_ref     1.030
_refine_ls_restrained_S_all     1.030
_refine_ls_number_reflns     3101
_refine_ls_number_parameters     192
_refine_ls_number_restraints     0
_refine_ls_hydrogen_treatment     mixed
_refine_ls_weighting_scheme     calc
_refine_ls_weighting_details
         'calc w=1/[\s^2^(Fo^2^)+(0.0564P)^2^+0.8069P] where P=(Fo^2^+2Fc^2^)/3'
_atom_sites_solution_hydrogens     geom
_atom_sites_solution_primary     direct
_atom_sites_solution_secondary     difmap
_refine_ls_shift/su_max     0.001
_refine_ls_shift/su_mean     0.000
_refine_diff_density_max     0.810
_refine_diff_density_min     -0.479
_refine_ls_extinction_method     none
_refine_ls_extinction_coef     ?
loop_
    _atom_type_symbol
    _atom_type_description
    _atom_type_scat_dispersion_real
    _atom_type_scat_dispersion_imag
    _atom_type_scat_source
    'C' 'C' 0.0033 0.0016
                         'International Tables Vol C Tables 4.2.6.8 and 6.1.1.4'
    'H' 'H' 0.0000 0.0000
                         'International Tables Vol C Tables 4.2.6.8 and 6.1.1.4'
    'N' 'N' 0.0061 0.0033
                         'International Tables Vol C Tables 4.2.6.8 and 6.1.1.4'
    'O' 'O' 0.0106 0.0060
                         'International Tables Vol C Tables 4.2.6.8 and 6.1.1.4'
    'Zn' 'Zn' 0.2839 1.4301
                         'International Tables Vol C Tables 4.2.6.8 and 6.1.1.4'
_computing_data_collection     'KM-4 Software (Kuma, 1996)'
_computing_cell_refinement     'KM-4 Software (Kuma, 1996)'
_computing_data_reduction     'DATAPROC (Kuma, 2001)'
_computing_structure_solution     'SHELXS97 (Sheldrick, 2008)'
_computing_structure_refinement     'SHELXL97 (Sheldrick, 2008)'
_computing_molecular_graphics     'SHELXTL (Sheldrick, 2008)'
_computing_publication_material     'SHELXTL (Sheldrick, 2008)'
loop_
    _atom_site_type_symbol
    _atom_site_label
    _atom_site_fract_x
    _atom_site_fract_y
    _atom_site_fract_z
    _atom_site_U_iso_or_equiv
    _atom_site_adp_type
    _atom_site_calc_flag
    _atom_site_refinement_flags
    _atom_site_occupancy
    _atom_site_symmetry_multiplicity
    _atom_site_disorder_assembly
    _atom_site_disorder_group
    Zn Zn1 -0.00406(3) 0.82559(2) 0.26307(2) 0.02503(9) Uani d . 1 1 . .
    C C7 0.0503(2) 0.68275(19) 0.06020(18) 0.0235(4) Uani d . 1 1 . .
    C C2 0.1549(2) 0.61605(18) 0.16261(17) 0.0212(4) Uani d . 1 1 . .
    N N1 0.1442(2) 0.66517(17) 0.26888(16) 0.0255(4) Uani d . 1 1 . .
    C C3 0.2546(2) 0.51569(19) 0.15702(18) 0.0214(4) Uani d . 1 1 . .
    C C8 0.3008(3) 0.45650(19) 0.04721(19) 0.0247(4) Uani d . 1 1 . .
    C C6 0.2221(3) 0.6151(2) 0.36834(19) 0.0303(5) Uani d . 1 1 . .
    H H6 0.2153 0.6495 0.4418 0.036 Uiso calc R 1 1 . .
    O O5 -0.1653(2) 0.96368(18) 0.2120(2) 0.0403(4) Uani d . 1 1 . .
    N N2 0.3300(2) 0.46525(17) 0.25858(16) 0.0246(3) Uani d . 1 1 . .
    O O3 0.2334(2) 0.48857(16) -0.05626(14) 0.0314(3) Uani d . 1 1 . .
    O O4 0.4046(2) 0.37756(16) 0.06479(15) 0.0313(3) Uani d . 1 1 . .
    O O2 0.0421(2) 0.64513(17) -0.04597(14) 0.0323(4) Uani d . 1 1 . .
    O O1 -0.02615(19) 0.77131(15) 0.08585(14) 0.0295(3) Uani d . 1 1 . .
    O O6 -0.1700(2) 0.71769(19) 0.3183(2) 0.0373(4) Uani d . 1 1 . .
    C C5 0.3133(3) 0.5120(2) 0.36293(19) 0.0294(4) Uani d . 1 1 . .
    H H5 0.3634 0.4752 0.4330 0.035 Uiso calc R 1 1 . .
    O O11 0.5234(3) 0.7166(3) 0.2043(2) 0.0568(6) Uani d . 1 1 . .
    O O12 0.5562(3) 0.8786(3) 0.1012(3) 0.0758(9) Uani d . 1 1 . .
    O O13 0.3449(2) 0.7771(2) 0.05949(19) 0.0463(5) Uani d . 1 1 . .
    N N3 0.4762(2) 0.7915(2) 0.1237(2) 0.0366(5) Uani d . 1 1 . .
    H H61 -0.166(4) 0.723(3) 0.392(3) 0.035(8) Uiso d . 1 1 . .
    H H52 -0.256(5) 0.946(4) 0.181(4) 0.056(11) Uiso d . 1 1 . .
    H H62 -0.251(6) 0.722(4) 0.289(4) 0.081(16) Uiso d . 1 1 . .
    H H51 -0.165(6) 1.002(5) 0.265(5) 0.095(19) Uiso d . 1 1 . .
    H H3 0.143(5) 0.574(4) -0.056(4) 0.088(15) Uiso d . 1 1 . .
loop_
    _atom_site_aniso_label
    _atom_site_aniso_U_11
    _atom_site_aniso_U_22
    _atom_site_aniso_U_33
    _atom_site_aniso_U_12
    _atom_site_aniso_U_13
    _atom_site_aniso_U_23
    Zn1 0.02357(14) 0.02086(13) 0.02998(14) -0.00042(9) 0.00303(9) -0.00081(9)
    C7 0.0212(9) 0.0232(9) 0.0241(9) -0.0025(7) -0.0014(7) 0.0015(7)
    C2 0.0199(8) 0.0202(8) 0.0224(9) -0.0013(7) 0.0010(7) 0.0010(7)
    N1 0.0253(8) 0.0249(9) 0.0249(8) 0.0031(7) 0.0006(7) -0.0020(6)
    C3 0.0205(9) 0.0197(8) 0.0234(8) -0.0014(7) 0.0022(7) -0.0003(7)
    C8 0.0260(10) 0.0236(9) 0.0246(9) -0.0015(7) 0.0047(7) -0.0003(7)
    C6 0.0353(11) 0.0328(11) 0.0214(9) 0.0080(9) 0.0016(8) -0.0015(8)
    O5 0.0317(10) 0.0276(9) 0.0589(13) 0.0062(7) 0.0010(9) -0.0050(8)
    N2 0.0231(8) 0.0236(8) 0.0260(8) 0.0020(6) 0.0013(6) 0.0012(6)
    O3 0.0360(9) 0.0348(9) 0.0231(7) 0.0068(7) 0.0041(6) 0.0002(6)
    O4 0.0353(9) 0.0296(8) 0.0297(8) 0.0079(7) 0.0075(7) 0.0003(6)
    O2 0.0345(9) 0.0363(9) 0.0233(7) 0.0070(7) -0.0022(6) -0.0015(6)
    O1 0.0291(8) 0.0264(8) 0.0295(8) 0.0060(6) -0.0035(6) -0.0009(6)
    O6 0.0315(10) 0.0400(10) 0.0393(11) -0.0078(8) 0.0041(8) 0.0034(8)
    C5 0.0318(11) 0.0309(11) 0.0236(9) 0.0057(9) -0.0004(8) 0.0014(8)
    O11 0.0473(12) 0.0708(16) 0.0467(12) -0.0080(11) -0.0060(9) 0.0132(11)
    O12 0.0526(15) 0.0659(17) 0.100(2) -0.0293(13) -0.0098(14) 0.0186(16)
    O13 0.0259(9) 0.0682(14) 0.0428(10) -0.0089(9) 0.0006(8) 0.0042(10)
    N3 0.0265(10) 0.0452(12) 0.0379(11) -0.0069(9) 0.0052(8) -0.0012(9)
_geom_special_details
;
All e.s.d.'s (except the e.s.d. in the dihedral angle between two l.s. planes)
are estimated using the full covariance matrix. The cell e.s.d.'s are taken
into account individually in the estimation of e.s.d.'s in distances, angles
and torsion angles; correlations between e.s.d.'s in cell parameters are only
used when they are defined by crystal symmetry. An approximate (isotropic)
treatment of cell e.s.d.'s is used for estimating e.s.d.'s involving l.s.
planes.
;
loop_
    _geom_bond_atom_site_label_1
    _geom_bond_atom_site_label_2
    _geom_bond_site_symmetry_2
    _geom_bond_distance
    _geom_bond_publ_flag
    Zn1 O6 . 2.052(2) y
    Zn1 O5 . 2.069(2) y
    Zn1 O4 2 2.0769(18) y
    Zn1 O1 . 2.0816(17) y
    Zn1 N1 . 2.1663(18) y
    Zn1 N2 2 2.1946(19) y
    C7 O1 . 1.237(3) ?
    C7 O2 . 1.268(3) ?
    C7 C2 . 1.529(3) ?
    C2 N1 . 1.344(3) ?
    C2 C3 . 1.405(3) ?
    N1 C6 . 1.330(3) ?
    C3 N2 . 1.342(3) ?
    C3 C8 . 1.527(3) ?
    C8 O4 . 1.238(3) ?
    C8 O3 . 1.269(3) ?
    C6 C5 . 1.382(3) ?
    C6 H6 . 0.9300 ?
    O5 H52 . 0.83(4) ?
    O5 H51 . 0.73(6) ?
    N2 C5 . 1.327(3) ?
    N2 Zn1 2_545 2.1947(19) ?
    O3 H3 . 1.22(5) ?
    O4 Zn1 2_545 2.0769(18) ?
    O2 H3 . 1.20(5) ?
    O6 H61 . 0.84(4) ?
    O6 H62 . 0.72(5) ?
    C5 H5 . 0.9300 ?
    O11 N3 . 1.241(3) ?
    O12 N3 . 1.230(3) ?
    O13 N3 . 1.254(3) ?
loop_
    _geom_angle_atom_site_label_1
    _geom_angle_atom_site_label_2
    _geom_angle_atom_site_label_3
    _geom_angle_site_symmetry_1
    _geom_angle_site_symmetry_3
    _geom_angle
    _geom_angle_publ_flag
    O6 Zn1 O5 . . 90.99(9) ?
    O6 Zn1 O4 . 2 93.59(8) ?
    O5 Zn1 O4 . 2 102.46(9) ?
    O6 Zn1 O1 . . 101.00(8) ?
    O5 Zn1 O1 . . 89.65(9) ?
    O4 Zn1 O1 2 . 160.90(7) ?
    O6 Zn1 N1 . . 89.06(8) ?
    O5 Zn1 N1 . . 164.96(9) ?
    O4 Zn1 N1 2 . 92.55(7) ?
    O1 Zn1 N1 . . 75.58(7) ?
    O6 Zn1 N2 . 2 166.71(8) ?
    O5 Zn1 N2 . 2 85.27(8) ?
    O4 Zn1 N2 2 2 74.86(7) ?
    O1 Zn1 N2 . 2 91.74(7) ?
    N1 Zn1 N2 . 2 97.85(7) ?
    O1 C7 O2 . . 122.53(19) ?
    O1 C7 C2 . . 117.50(19) ?
    O2 C7 C2 . . 119.96(19) ?
    N1 C2 C3 . . 119.66(18) ?
    N1 C2 C7 . . 111.79(18) ?
    C3 C2 C7 . . 128.54(18) ?
    C6 N1 C2 . . 119.93(19) ?
    C6 N1 Zn1 . . 124.51(15) ?
    C2 N1 Zn1 . . 115.56(14) ?
    N2 C3 C2 . . 119.29(18) ?
    N2 C3 C8 . . 112.05(18) ?
    C2 C3 C8 . . 128.54(18) ?
    O4 C8 O3 . . 122.9(2) ?
    O4 C8 C3 . . 117.00(19) ?
    O3 C8 C3 . . 120.06(19) ?
    N1 C6 C5 . . 120.2(2) ?
    N1 C6 H6 . . 119.9 ?
    C5 C6 H6 . . 119.9 ?
    Zn1 O5 H52 . . 120(3) ?
    Zn1 O5 H51 . . 107(4) ?
    H52 O5 H51 . . 110(5) ?
    C5 N2 C3 . . 120.11(19) ?
    C5 N2 Zn1 . 2_545 123.90(15) ?
    C3 N2 Zn1 . 2_545 115.27(14) ?
    C8 O3 H3 . . 114(2) ?
    C8 O4 Zn1 . 2_545 120.67(15) ?
    C7 O2 H3 . . 113(2) ?
    C7 O1 Zn1 . . 119.46(14) ?
    Zn1 O6 H61 . . 112(2) ?
    Zn1 O6 H62 . . 121(4) ?
    H61 O6 H62 . . 108(4) ?
    N2 C5 C6 . . 120.6(2) ?
    N2 C5 H5 . . 119.7 ?
    C6 C5 H5 . . 119.7 ?
    O12 N3 O11 . . 122.2(2) ?
    O12 N3 O13 . . 118.0(3) ?
    O11 N3 O13 . . 119.8(2) ?
loop_
    _geom_hbond_atom_site_label_D
    _geom_hbond_atom_site_label_H
    _geom_hbond_atom_site_label_A
    _geom_hbond_site_symmetry_A
    _geom_hbond_distance_DH
    _geom_hbond_distance_HA
    _geom_hbond_distance_DA
    _geom_hbond_angle_DHA
    O6 H61 O13 4_576 0.84(4) 1.90(4) 2.732(3) 176(3)
    O5 H52 O12 1_455 0.83(4) 1.88(4) 2.696(3) 169(4)
    O6 H62 O11 1_455 0.72(5) 2.04(5) 2.758(3) 175(5)
    O5 H51 O3 4_576 0.73(6) 2.37(5) 2.983(3) 142(5)
    O5 H51 O11 2 0.73(6) 2.63(6) 3.094(4) 123(5)
    O2 H3 O3 . 1.20(5) 1.22(5) 2.404(2) 170(4)
data_global
_journal_date_recd_electronic     2011-12-07
_journal_date_accepted     2011-12-15
_journal_name_full     'Acta Crystallographica, Section E'
_journal_year     2012
_journal_volume     68
_journal_issue      1
_journal_page_first     m75
_journal_page_last     m75
_journal_paper_category     QM
_journal_paper_doi     10.1107/S1600536811054031
_journal_coeditor_code     KP2377
_publ_contact_author_name     'Janusz Leciejewicz'
_publ_contact_author_address
;
Institute of Nuclear Chemistry and Technology
ul.Dorodna 16
03-195 Warszawa
Poland
;
_publ_contact_author_email     'j.leciejewicz@ichtj.waw.pl'
_publ_contact_author_fax
;
48 22 6111917
;
_publ_contact_author_phone
;
48 22 5041230
;
_publ_section_title
;\
<i>catena</i>-Poly[[(diaquazinc)-\m-3-carboxypyrazine-2-carboxylato-\
\k^4^<i>N</i>^1^,<i>O</i>^2^;<i>N</i>^4^,<i>O</i>^3^] nitrate]
;
loop_
    _publ_author_name
    _publ_author_address
    'Wojciech Starosta'
;
Institute of Nuclear Chemistry and Technology
ul. Dorodna 16
03-195 Warszawa
Poland
;
    'Janusz Leciejewicz'
;
Institute of Nuclear Chemistry and Technology
ul. Dorodna 16
03-195 Warszawa
Poland
;
