# Supplementary material for: catena-Poly[[(diaqua­zinc)-μ-3-carb­oxy­pyrazine-2-carboxyl­ato-κ4 N 1,O 2;N 4,O 3] nitrate]
Source: Acta Crystallogr Sect E Struct Rep Online. 2011 Dec 21;68(Pt 1):m75. doi: 10.1107/S1600536811054031 (PMC3254337; doi:10.1107/S1600536811054031)
Supplement: Supplementary file 2 [file e-68-00m75-Isup2.hkl]

# 
# h,k,l, Fc-squared, Fo-squared, sigma(Fo-squared) and status flag 
# 
data_I
_shelx_title ' Zipynd11 in P2(1)/n' 
_shelx_refln_list_code          4 
_shelx_F_calc_maximum      194.26 
_exptl_crystal_F_000       664.00 
_reflns_d_resolution_high  0.7094 
 
loop_ 
 _symmetry_equiv_pos_as_xyz 
 'x, y, z' 
 '-x+1/2, y+1/2, -z+1/2' 
 '-x, -y, -z' 
 'x-1/2, -y-1/2, z-1/2' 
 
_cell_length_a     8.7431 
_cell_length_b    10.8666 
_cell_length_c    11.4120 
_cell_angle_alpha  90.000 
_cell_angle_beta  100.476 
_cell_angle_gamma  90.000 
 
_shelx_F_squared_multiplier     1.000 
 
loop_ 
 _refln_index_h 
 _refln_index_k 
 _refln_index_l 
 _refln_F_squared_calc 
 _refln_F_squared_meas 
 _refln_F_squared_sigma 
 _refln_observed_status 
   2   0   0     6895.76     7785.10     41.90 o 
   4   0   0    11359.86    10861.24     74.80 o 
   6   0   0    10610.04    10097.80    211.10 o 
   8   0   0     1018.59      994.71     27.39 o 
  10   0   0       56.93       55.09      4.16 o 
  12   0   0      492.44      498.76     22.10 o 
   1   1   0     1807.85     1786.82      6.43 o 
   2   1   0      664.84      712.51      5.88 o 
   3   1   0       31.00       44.17      1.76 o 
   4   1   0     1212.43     1168.05      9.38 o 
   5   1   0     1532.94     1482.78     11.65 o 
   6   1   0        0.85        6.93      6.07 o 
   7   1   0      666.20      601.55     10.84 o 
   8   1   0      322.78      317.57      8.53 o 
   9   1   0      188.71      193.21      5.69 o 
  10   1   0       22.63       18.72      4.53 o 
  11   1   0      610.46      643.87     24.67 o 
  12   1   0      122.17      129.09      7.05 o 
   0   2   0     6418.26     7636.41     55.10 o 
   1   2   0     1437.60     1460.16     10.25 o 
   2   2   0    37737.66    43268.61    213.02 o 
   3   2   0      351.59      345.67     12.01 o 
   4   2   0     2302.31     2106.41     19.70 o 
   5   2   0      617.35      657.65     17.30 o 
   6   2   0     3345.58     3267.29     18.57 o 
   7   2   0      377.26      396.20     12.81 o 
   8   2   0      735.88      734.04     12.99 o 
   9   2   0      349.50      371.62     10.81 o 
  10   2   0      106.60      112.61      9.61 o 
  11   2   0        2.95        9.61     18.26 o 
  12   2   0       17.15       24.99      6.09 o 
   1   3   0      142.81      115.21      8.65 o 
   2   3   0     7170.29     7899.90     30.11 o 
   3   3   0    23346.49    27394.91    112.17 o 
   4   3   0       28.12       49.88      2.88 o 
   5   3   0     1459.98     1351.87     17.14 o 
   6   3   0      183.72      193.83     12.81 o 
   7   3   0     1503.32     1484.88     16.66 o 
   8   3   0      171.50      178.36      5.32 o 
   9   3   0     3130.08     3001.67     88.41 o 
  10   3   0        1.86       -4.99     11.21 o 
  11   3   0      572.55      636.82     21.46 o 
   0   4   0      609.61      630.41      9.61 o 
   1   4   0       59.30       53.60      4.80 o 
   2   4   0     6161.44     6822.21     46.45 o 
   3   4   0      250.32      254.84      7.30 o 
   4   4   0       31.89       79.33      9.29 o 
   5   4   0      450.81      500.30     71.91 o 
   6   4   0      141.69      138.92     20.02 o 
   7   4   0       15.18        2.40      8.08 o 
   8   4   0       70.24       77.45      2.92 o 
   9   4   0        4.86        9.73      9.93 o 
  10   4   0       65.93       56.94      3.38 o 
  11   4   0       53.32       37.16     20.82 o 
   1   5   0     4250.75     4549.61     80.40 o 
   2   5   0     3736.77     4062.99     22.90 o 
   3   5   0     3549.55     3690.56     17.63 o 
   4   5   0       35.91       38.47      2.00 o 
   5   5   0     3392.75     3694.92     20.33 o 
   6   5   0        0.92       -3.34      7.69 o 
   7   5   0      866.70      886.33     13.77 o 
   8   5   0       80.88       87.27      6.09 o 
   9   5   0      396.24      422.42     46.77 o 
  10   5   0        1.91        5.47     11.31 o 
  11   5   0      181.52      180.67      7.69 o 
   0   6   0    10744.25    11496.10     41.00 o 
   1   6   0     1455.51     1525.65     13.93 o 
   2   6   0     2220.32     2089.07     26.43 o 
   3   6   0       31.95       28.08      1.92 o 
   4   6   0     3612.18     3950.35    220.55 o 
   5   6   0       18.23       11.99      7.69 o 
   6   6   0     1023.14     1098.27     14.55 o 
   7   6   0      363.96      383.02     11.37 o 
   8   6   0      971.53     1013.70     16.56 o 
   9   6   0        8.15       -0.34     10.78 o 
  10   6   0      153.28      170.97      5.29 o 
  11   6   0        4.79       -7.37     21.78 o 
   1   7   0        1.11        4.52      6.33 o 
   2   7   0       41.18       44.64      1.92 o 
   3   7   0      233.60      221.57      6.78 o 
   4   7   0       14.82        0.73      7.61 o 
   5   7   0       24.72       40.55      2.46 o 
   6   7   0       21.45       23.41      2.69 o 
   7   7   0      119.85      119.21      3.51 o 
   8   7   0        1.86       -3.12     24.51 o 
   9   7   0        3.21       -3.59     16.66 o 
  10   7   0       29.89       27.06      5.72 o 
   0   8   0      196.63      193.48      8.65 o 
   1   8   0      311.11      328.60      8.61 o 
   2   8   0     2814.56     2965.95     68.39 o 
   3   8   0      253.84      268.75      7.81 o 
   4   8   0      985.25     1037.29     35.56 o 
   5   8   0        5.97       -0.32     10.57 o 
   6   8   0     1624.13     1660.09     18.54 o 
   7   8   0       74.07       86.90      4.00 o 
   8   8   0      225.72      248.96     15.54 o 
   9   8   0       96.47       97.29      3.92 o 
  10   8   0      254.35      268.61      8.37 o 
   1   9   0     1643.08     1717.06     16.19 o 
   2   9   0       70.95       81.21      3.52 o 
   3   9   0      356.06      415.29     10.94 o 
   4   9   0       25.12       11.63      8.67 o 
   5   9   0     2195.03     2298.78     39.56 o 
   6   9   0        0.04        9.88     11.85 o 
   7   9   0      703.58      717.57     40.68 o 
   8   9   0        2.94        9.37     20.66 o 
   9   9   0      211.19      235.31      6.52 o 
   0  10   0       10.06       26.59      3.52 o 
   1  10   0       45.51       55.03      2.60 o 
   2  10   0       17.63       20.69      4.64 o 
   3  10   0      108.41      110.65      3.23 o 
   4  10   0       76.11       90.07      3.05 o 
   5  10   0       10.24      -10.39     10.39 o 
   6  10   0       36.22       46.16      5.61 o 
   7  10   0       28.17        6.38     11.45 o 
   8  10   0       12.47       17.83     18.74 o 
   9  10   0        0.30      -13.70     13.70 o 
   1  11   0      551.45      569.60     13.58 o 
   2  11   0        0.05        0.57      9.25 o 
   3  11   0      965.03     1004.36     16.30 o 
   4  11   0       42.59       35.94     39.56 o 
   5  11   0      430.01      504.49     14.14 o 
   6  11   0        5.50       -3.76     14.25 o 
   7  11   0      382.14      400.57     12.56 o 
   8  11   0        1.13        0.32     11.85 o 
   0  12   0       88.33       86.81      4.48 o 
   1  12   0       83.96       81.85      3.17 o 
   2  12   0      681.63      697.38     17.46 o 
   3  12   0       16.86        8.44     13.93 o 
   4  12   0      704.73      742.36     21.94 o 
   5  12   0       11.46       11.63     11.62 o 
   6  12   0       92.06      106.78      6.89 o 
   7  12   0        7.42       19.46     13.04 o 
   1  13   0       12.84       27.05      4.60 o 
   2  13   0        0.53      -11.42     11.42 o 
   3  13   0       76.82       85.40      4.48 o 
   4  13   0        6.57        8.00     12.31 o 
   5  13   0        0.56        0.28     13.01 o 
   6  13   0       24.08       18.55      8.33 o 
   0  14   0      782.32      777.13     26.27 o 
   1  14   0       16.73        8.95     12.33 o 
   2  14   0      265.33      284.49      5.50 o 
   3  14   0       10.68       21.08     12.95 o 
   4  14   0      163.42      172.70      5.29 o 
   1  15   0      342.40      333.84      9.97 o 
   2  15   0       81.18       82.64      5.13 o 
 -11   0   1      343.32      344.36     16.34 o 
  -9   0   1      215.57      240.89     11.21 o 
  -7   0   1      649.36      663.09     15.70 o 
  -5   0   1      686.66      659.89     13.13 o 
  -3   0   1       56.62       67.59      3.20 o 
  -1   0   1      732.06      778.09      6.73 o 
   1   0   1     4434.22     4824.21     39.72 o 
   3   0   1     2796.83     2895.49     16.66 o 
   5   0   1     1138.06     1063.50     14.41 o 
   7   0   1      235.59      223.59     11.21 o 
   9   0   1        9.29       13.13     11.85 o 
 -12   1   1        1.66        9.93     20.50 o 
 -11   1   1      624.20      667.25     24.99 o 
 -10   1   1       39.84       43.24      4.80 o 
  -9   1   1      252.11      243.13     10.25 o 
  -8   1   1      373.53      401.06     16.02 o 
  -7   1   1     1086.30     1068.31     18.90 o 
  -6   1   1      606.53      653.48     14.09 o 
  -5   1   1     6666.60     6241.36     30.75 o 
  -4   1   1      329.95      306.88      9.29 o 
  -3   1   1       37.69       24.67      1.92 o 
  -2   1   1       89.21      155.36      4.80 o 
  -1   1   1     8145.31     7269.95     49.01 o 
   0   1   1     2482.81     2465.92      9.29 o 
   1   1   1    13271.79    14226.62     70.15 o 
   2   1   1      161.69      162.09      6.09 o 
   3   1   1      367.88      300.47      7.69 o 
   4   1   1      310.43      332.83      9.61 o 
   5   1   1     2049.62     1972.93     18.26 o 
   6   1   1       91.59       90.33      3.84 o 
   7   1   1     3891.61     3635.14     30.43 o 
   8   1   1       42.35       43.57      3.20 o 
   9   1   1      951.44      821.01     20.82 o 
  10   1   1       58.30       57.02      4.16 o 
 -12   2   1      265.93      262.35     12.17 o 
 -11   2   1       46.58       49.65      5.45 o 
 -10   2   1      654.93      597.74     22.74 o 
  -9   2   1        0.43        3.20     14.41 o 
  -8   2   1     1349.82     1357.57     22.74 o 
  -7   2   1      819.32      841.51     17.94 o 
  -6   2   1     2242.35     2140.78     21.78 o 
  -5   2   1      590.85      557.38     12.49 o 
  -4   2   1     7039.26     7227.99     31.07 o 
  -3   2   1     2927.17     3340.11     19.54 o 
  -2   2   1    28397.66    32446.50    144.15 o 
  -1   2   1     2145.44     1992.47     11.85 o 
   0   2   1     6444.61     7322.81     54.78 o 
   1   2   1      358.45      420.92      7.37 o 
   2   2   1     4165.12     4298.22     18.26 o 
   3   2   1     1365.10     1508.45     13.13 o 
   4   2   1     2993.35     2940.97     20.18 o 
   5   2   1       12.19        0.96      8.33 o 
   6   2   1     1301.27     1253.14     17.62 o 
   7   2   1        1.34        2.88      9.61 o 
   8   2   1      191.02      195.08      8.01 o 
   9   2   1        1.77       13.13     12.17 o 
  10   2   1      754.23      692.24     22.42 o 
 -12   3   1        2.83       -4.16     20.50 o 
 -11   3   1       10.08       27.87     18.90 o 
 -10   3   1      222.85      224.23     10.89 o 
  -9   3   1      121.58      126.21      6.09 o 
  -8   3   1       65.85       65.67      4.16 o 
  -7   3   1        0.96       -0.96     12.49 o 
  -6   3   1      599.55      588.13     15.06 o 
  -5   3   1       63.74       64.39      3.20 o 
  -4   3   1      710.44      883.16     14.74 o 
  -3   3   1     1106.42     1286.46     15.06 o 
  -2   3   1     7618.05     8307.19     28.19 o 
  -1   3   1     4145.84     4085.84     18.26 o 
   0   3   1      223.72      223.59      7.05 o 
   1   3   1     1949.70     2004.64     13.13 o 
   2   3   1      743.67      853.05     10.25 o 
   3   3   1     1097.83     1293.50     13.45 o 
   4   3   1      126.66      116.92      4.48 o 
   5   3   1       44.16       42.92      2.24 o 
   6   3   1      111.03      128.13      5.13 o 
   7   3   1        0.33        1.92      9.93 o 
   8   3   1      458.43      452.31     16.34 o 
   9   3   1       10.45        6.41     13.45 o 
  10   3   1      108.55      112.76      4.48 o 
 -11   4   1       18.28       21.14     19.86 o 
 -10   4   1     1038.44     1010.33     27.23 o 
  -9   4   1       68.22       65.35      4.80 o 
  -8   4   1     3064.66     3181.22     33.96 o 
  -7   4   1      157.46      162.09      5.77 o 
  -6   4   1     2015.23     2093.37     24.35 o 
  -5   4   1      117.44      148.63      5.77 o 
  -4   4   1    12014.66    12825.16     46.45 o 
  -3   4   1        7.06        6.73      9.61 o 
  -2   4   1    13977.30    15532.29    120.77 o 
  -1   4   1      125.49      120.45      5.13 o 
   0   4   1     1492.23     1466.48     13.13 o 
   1   4   1     1380.67     1563.22     13.45 o 
   2   4   1     6086.46     5941.21     25.63 o 
   3   4   1       58.30      113.72      5.13 o 
   4   4   1     4486.77     4655.40     27.23 o 
   5   4   1      367.98      365.18     11.21 o 
   6   4   1      312.69      327.06     12.81 o 
   7   4   1      214.53      202.77      8.01 o 
   8   4   1      784.99      749.26     19.22 o 
   9   4   1      124.29      107.95      4.48 o 
  10   4   1      450.04      456.79     20.18 o 
 -11   5   1       12.33      -15.70     20.82 o 
 -10   5   1       50.30       49.65      5.45 o 
  -9   5   1      720.05      704.73     23.06 o 
  -8   5   1      267.86      333.47     14.41 o 
  -7   5   1      327.53      367.42     15.06 o 
  -6   5   1      186.96      162.09      7.05 o 
  -5   5   1      195.60      217.83      7.37 o 
  -4   5   1     5494.00     5938.65     34.28 o 
  -3   5   1     4425.90     4849.20     28.83 o 
  -2   5   1       72.28      125.57      4.80 o 
  -1   5   1     2924.58     2843.59     19.86 o 
   0   5   1      128.88      115.32      5.13 o 
   1   5   1     2936.07     3195.64     20.82 o 
   2   5   1      261.33      362.30      9.93 o 
   3   5   1     3638.59     3729.63     24.35 o 
   4   5   1      102.75      108.59      4.48 o 
   5   5   1     2055.49     2111.63     22.10 o 
   6   5   1      831.12      853.69     16.98 o 
   7   5   1     2522.74     2534.15     28.51 o 
   8   5   1       87.55       98.34      4.16 o 
   9   5   1      874.18      890.20     22.10 o 
  10   5   1      150.36      150.88      8.65 o 
 -11   6   1       88.64      106.35      6.41 o 
 -10   6   1       28.09       31.71     19.86 o 
  -9   6   1       56.29       56.70      5.13 o 
  -8   6   1      356.95      389.52     16.02 o 
  -7   6   1      115.97      118.52      4.80 o 
  -6   6   1     2310.85     2307.68     28.19 o 
  -5   6   1       23.89       18.90     12.17 o 
  -4   6   1        4.01       10.57     10.89 o 
  -3   6   1      243.96      208.54      8.01 o 
  -2   6   1      328.25      344.36     11.21 o 
  -1   6   1      648.36      709.86     13.77 o 
   0   6   1     1033.70     1072.79     15.38 o 
   1   6   1       19.64       -2.24      8.65 o 
   2   6   1      135.69      158.24      6.41 o 
   3   6   1       80.26       79.12      3.52 o 
   4   6   1      334.52      351.41     12.17 o 
   5   6   1       95.65       71.75      2.88 o 
   6   6   1      210.84      208.22      9.61 o 
   7   6   1       74.87       73.36      3.84 o 
   8   6   1        1.12        1.28     13.13 o 
   9   6   1       16.60       13.45      4.16 o 
  10   6   1       15.55       20.18     16.34 o 
 -10   7   1       62.48       62.14      6.09 o 
  -9   7   1      174.34      185.47      8.65 o 
  -8   7   1       74.46       69.19      5.13 o 
  -7   7   1     1770.12     2080.88     29.79 o 
  -6   7   1       73.43       81.36      4.48 o 
  -5   7   1      772.77      921.28     19.54 o 
  -4   7   1       32.45       24.02      3.52 o 
  -3   7   1      550.08      532.39     14.09 o 
  -2   7   1       38.75       48.69      2.88 o 
  -1   7   1     6552.24     6798.74     35.24 o 
   0   7   1     1681.74     1816.29     19.54 o 
   1   7   1     4927.67     5165.37     30.75 o 
   2   7   1       72.98       82.01      3.84 o 
   3   7   1     4059.61     4290.22     30.11 o 
   4   7   1      591.86      619.52     15.06 o 
   5   7   1     5061.70     5147.43     36.84 o 
   6   7   1      218.47      219.43      8.33 o 
   7   7   1     1568.97     1582.44     25.63 o 
   8   7   1       40.67       23.70     14.09 o 
   9   7   1      394.32      412.91     17.30 o 
  10   7   1        4.52       -6.73     16.98 o 
 -10   8   1      100.16      119.16      6.73 o 
  -9   8   1       17.27       30.43     18.90 o 
  -8   8   1        4.77       11.21     17.62 o 
  -7   8   1       43.00       24.99     16.98 o 
  -6   8   1     1481.18     1446.94     26.27 o 
  -5   8   1      221.53      200.53      7.37 o 
  -4   8   1      452.67      472.81     16.34 o 
  -3   8   1       16.61       12.17     11.21 o 
  -2   8   1      368.94      380.88     13.45 o 
  -1   8   1      131.24      156.96      6.41 o 
   0   8   1     2303.73     2261.87     23.06 o 
   1   8   1       99.14      115.64      4.16 o 
   2   8   1      943.31      910.71     16.98 o 
   3   8   1       44.27       41.32      2.88 o 
   4   8   1      364.17      391.77     14.74 o 
   5   8   1      365.22      363.58     13.77 o 
   6   8   1      868.71      850.48     20.18 o 
   7   8   1       68.08       69.19      4.16 o 
   8   8   1      130.09      132.62      4.48 o 
   9   8   1        1.85       22.42     15.38 o 
  10   8   1      194.40      208.54      7.69 o 
  -9   9   1      184.91      199.89      8.97 o 
  -8   9   1       11.78       25.95     17.94 o 
  -7   9   1       21.36       18.26     17.30 o 
  -6   9   1      198.72      187.39      8.65 o 
  -5   9   1       69.37       79.44      4.48 o 
  -4   9   1       82.73       85.21      4.16 o 
  -3   9   1      708.59      706.65     18.58 o 
  -2   9   1      515.24      506.13     16.34 o 
  -1   9   1        3.97       -1.60     11.21 o 
   0   9   1      376.93      399.78     14.09 o 
   1   9   1      657.10      654.44     16.66 o 
   2   9   1       13.03       15.38     11.21 o 
   3   9   1      962.35     1074.08     19.86 o 
   4   9   1      101.92      114.68      5.45 o 
   5   9   1      173.36      182.59      7.05 o 
   6   9   1      137.35      139.02      5.45 o 
   7   9   1       97.17       98.98      4.80 o 
   8   9   1       76.86       83.93      4.80 o 
   9   9   1       47.73       44.85      5.13 o 
  -9  10   1        5.07       16.02     20.82 o 
  -8  10   1      303.73      302.71     13.45 o 
  -7  10   1        0.10        1.28     17.94 o 
  -6  10   1      738.33      736.12     23.70 o 
  -5  10   1       41.18       23.70      4.48 o 
  -4  10   1     2403.68     2390.96     31.71 o 
  -3  10   1      116.46      129.73      4.16 o 
  -2  10   1      386.47      392.73     15.70 o 
  -1  10   1       10.34       20.18      3.52 o 
   0  10   1     1469.44     1587.57     24.02 o 
   1  10   1       93.72       99.30      4.80 o 
   2  10   1     1792.91     1882.92     25.95 o 
   3  10   1       87.39       82.33      3.84 o 
   4  10   1     1676.09     1684.31     26.27 o 
   5  10   1       20.12       15.70     13.77 o 
   6  10   1      398.64      407.46     15.70 o 
   7  10   1       15.55       12.17     15.38 o 
   8  10   1      886.93      907.82     26.59 o 
   9  10   1        2.55       20.18     17.94 o 
  -8  11   1       42.37        9.29     21.46 o 
  -7  11   1      139.63      127.49      6.09 o 
  -6  11   1        9.31       -2.24     17.30 o 
  -5  11   1       52.43       69.19      4.80 o 
  -4  11   1       93.83       87.77      4.80 o 
  -3  11   1      663.46      672.70     20.82 o 
  -2  11   1       95.62       84.89      4.16 o 
  -1  11   1      177.72      208.86      9.29 o 
   0  11   1       92.59       87.45      4.16 o 
   1  11   1      484.32      530.47     17.94 o 
   2  11   1        0.01       -5.45     13.45 o 
   3  11   1      797.20      886.04     21.46 o 
   5  11   1      321.74      334.43     14.41 o 
   6  11   1        1.69       -4.48     15.70 o 
   7  11   1       81.40       98.34      5.45 o 
   8  11   1        0.53      -10.89     18.58 o 
  -7  12   1       99.83       97.06      6.41 o 
  -6  12   1      131.00      115.64      5.77 o 
  -5  12   1       26.11       19.86     17.62 o 
  -4  12   1       89.27      110.19      5.45 o 
  -3  12   1       18.98       13.13     15.70 o 
  -2  12   1      327.88      300.15     14.09 o 
  -1  12   1       44.66       52.53      4.48 o 
   0  12   1      122.83      139.99      6.41 o 
   1  12   1       24.55       26.59      4.16 o 
   2  12   1      423.51      457.11     18.26 o 
   3  12   1        9.47      -14.74     14.74 o 
   4  12   1       65.10       73.04      4.80 o 
   5  12   1       29.84       19.54     16.98 o 
   6  12   1      391.70      399.13     17.30 o 
   7  12   1       38.90       43.89      5.45 o 
  -6  13   1       35.94        0.00     20.82 o 
  -5  13   1      322.23      313.61     14.09 o 
  -4  13   1       54.11       58.94      5.45 o 
  -3  13   1      622.79      669.18     24.35 o 
  -2  13   1       19.55       27.87     16.02 o 
  -1  13   1      996.15     1017.06     25.63 o 
   0  13   1       53.30       57.98      4.80 o 
   1  13   1      913.35      922.56     24.67 o 
   2  13   1        2.75       -4.16     15.38 o 
   3  13   1      815.64      866.18     25.63 o 
   4  13   1        0.61        3.84     16.98 o 
   5  13   1      525.35      563.47     22.10 o 
   6  13   1        5.71       25.95     17.62 o 
  -5  14   1       60.65       67.27      6.41 o 
  -4  14   1       62.35       73.68      6.09 o 
  -3  14   1        8.75       -5.77     19.54 o 
  -2  14   1      102.92      116.92      5.77 o 
  -1  14   1       11.84       18.26     17.30 o 
   0  14   1        9.61       22.10      5.45 o 
   1  14   1       37.62        8.33     18.58 o 
   2  14   1      223.60      258.83     10.89 o 
   3  14   1        3.46       20.18     17.94 o 
   4  14   1       29.42       27.23      5.77 o 
  -2  15   1       12.24       11.53     19.54 o 
  -1  15   1      370.58      415.47     17.30 o 
   0  15   1        6.06        0.00     19.54 o 
   1  15   1      208.95      222.63     11.21 o 
   2  15   1       25.72       36.20     19.86 o 
 -12   0   2      723.92      719.79     28.19 o 
 -10   0   2     1337.93     1510.05     28.19 o 
  -8   0   2     1295.92     1235.52     21.78 o 
  -6   0   2    11328.09    11095.37     44.53 o 
  -4   0   2     3163.12     2910.86     19.54 o 
  -2   0   2     4502.78     4892.76     19.22 o 
   0   0   2    11825.88    12694.47     67.27 o 
   2   0   2     2012.76     1876.51     12.81 o 
   4   0   2     2353.24     2225.67     17.94 o 
   6   0   2     7028.86     6901.57     37.16 o 
   8   0   2     2347.09     2258.67     27.55 o 
  10   0   2       54.37       58.30      4.16 o 
 -12   1   2      107.55      118.52      6.41 o 
 -11   1   2        4.79      -18.58     18.58 o 
 -10   1   2      164.51      149.28      6.09 o 
  -9   1   2       43.99       19.86     15.38 o 
  -8   1   2        2.01       -2.56     13.13 o 
  -7   1   2      390.31      361.34     14.41 o 
  -6   1   2      166.27      153.12      7.69 o 
  -5   1   2     2450.49     2258.99     20.18 o 
  -4   1   2      119.17      109.55      5.45 o 
  -3   1   2     3798.25     3583.88     18.58 o 
  -2   1   2     2958.42     2770.24     14.41 o 
  -1   1   2     6957.87     6620.64     53.50 o 
   0   1   2     1424.14     1503.00      9.61 o 
   1   1   2     4827.67     5139.74     51.57 o 
   2   1   2     3051.16     2860.89     15.38 o 
   3   1   2      104.23       63.11      3.20 o 
   4   1   2     1184.93     1241.29     14.41 o 
   5   1   2     2560.52     2438.69     21.14 o 
   6   1   2      598.01      640.02     13.77 o 
   7   1   2      532.94      517.02     14.74 o 
   8   1   2       33.13       27.23      3.20 o 
   9   1   2       19.72       13.45      3.84 o 
  10   1   2      111.69      108.27      5.13 o 
 -12   2   2      101.15      111.16      6.41 o 
 -11   2   2       58.50       56.06      5.45 o 
 -10   2   2      663.69      674.62     22.74 o 
  -9   2   2       13.05       16.98     14.41 o 
  -8   2   2     1688.70     1654.52     24.67 o 
  -7   2   2        8.66       -2.24     12.17 o 
  -6   2   2      396.64      366.14     12.81 o 
  -5   2   2      971.06      959.40     14.74 o 
  -4   2   2     6723.63     6800.98     30.75 o 
  -3   2   2       81.23       54.14      2.88 o 
  -2   2   2     2712.29     2535.43     15.38 o 
  -1   2   2     5875.55     5717.62     19.54 o 
   0   2   2     1901.68     1847.04     11.85 o 
   1   2   2      188.44      159.85      6.41 o 
   2   2   2     2067.31     1968.12     14.09 o 
   3   2   2      292.53      248.58      8.01 o 
   4   2   2     2304.93     2283.97     19.22 o 
   5   2   2      249.06      258.51     10.25 o 
   6   2   2      423.91      405.86     12.49 o 
   7   2   2      111.46      112.44      4.48 o 
   8   2   2      259.94      241.21     11.21 o 
   9   2   2       28.42       25.63      3.84 o 
  10   2   2      360.42      345.32     14.41 o 
 -12   3   2       11.72       24.99     21.14 o 
 -11   3   2      219.48      216.54     10.57 o 
 -10   3   2       75.94       78.80      5.13 o 
  -9   3   2      440.26      458.08     18.90 o 
  -8   3   2       25.23       25.95      4.16 o 
  -7   3   2     1140.72     1252.82     21.14 o 
  -6   3   2       31.15       20.50      3.20 o 
  -5   3   2     3242.96     3129.33     25.31 o 
  -4   3   2     1237.67     1337.71     17.62 o 
  -3   3   2    26103.01    25728.16    158.56 o 
  -2   3   2     3599.15     3382.39     18.90 o 
  -1   3   2    10955.63    10504.35     84.25 o 
   0   3   2     1282.56     1277.81     11.53 o 
   1   3   2     6923.64     6820.52     24.35 o 
   2   3   2       87.88       90.65      3.52 o 
   3   3   2    15089.25    17171.44    131.02 o 
   4   3   2       13.57       24.35      2.24 o 
   5   3   2     4291.55     4363.57     28.51 o 
   6   3   2       39.52       39.40      2.88 o 
   7   3   2      906.37      904.94     17.94 o 
   8   3   2        0.59      -11.85     11.85 o 
   9   3   2     1403.29     1395.69     25.95 o 
  10   3   2        4.36        5.13     14.41 o 
 -11   4   2       12.01       19.22     19.22 o 
 -10   4   2        3.61       10.89     17.94 o 
  -9   4   2      139.55      131.34      5.45 o 
  -8   4   2       67.05       73.68      4.48 o 
  -7   4   2       26.67       45.81      4.16 o 
  -6   4   2      160.64      169.78      6.41 o 
  -5   4   2      218.99      271.32     12.17 o 
  -4   4   2      250.70      285.42     10.89 o 
  -3   4   2      385.30      368.38     11.53 o 
  -2   4   2        7.34       22.74      2.24 o 
  -1   4   2       70.69       90.01      3.52 o 
   0   4   2        7.95       11.85      6.41 o 
   1   4   2      574.26      510.93      9.61 o 
   2   4   2       25.30       13.45      7.69 o 
   3   4   2      112.96       71.75      2.88 o 
   4   4   2     1017.36     1027.63     15.06 o 
   5   4   2      306.33      317.77     11.21 o 
   6   4   2      328.22      337.63     12.17 o 
   7   4   2       76.78       90.01      3.84 o 
   8   4   2      951.42      881.24     21.14 o 
   9   4   2       15.61        7.37     13.45 o 
  10   4   2       94.96      103.47      4.80 o 
 -11   5   2      106.66      115.00      6.41 o 
 -10   5   2       44.24       16.34     18.58 o 
  -9   5   2      305.35      285.74     10.89 o 
  -8   5   2      524.80      497.16     19.54 o 
  -7   5   2      397.63      386.64     17.30 o 
  -6   5   2      495.28      557.06     16.98 o 
  -5   5   2     1960.28     1997.59     23.70 o 
  -4   5   2     3103.91     3159.76     25.63 o 
  -3   5   2      449.93      368.70     11.85 o 
  -2   5   2      692.08      738.37     13.13 o 
  -1   5   2     4357.18     4212.06     24.35 o 
   0   5   2     1919.28     2122.52     17.62 o 
   1   5   2     7060.97     7714.89     31.39 o 
   2   5   2      148.85      126.53      5.45 o 
   3   5   2     3359.13     3561.46     24.35 o 
   4   5   2      182.46      205.65      7.69 o 
   5   5   2     1294.56     1299.27     18.90 o 
   6   5   2      122.79      125.57      5.45 o 
   7   5   2      920.14      966.76     19.86 o 
   8   5   2       51.86       24.02     13.77 o 
   9   5   2      257.08      270.68     11.21 o 
  10   5   2       39.06       43.89      4.48 o 
 -11   6   2        1.42       15.38     20.82 o 
 -10   6   2      394.93      404.58     15.06 o 
  -9   6   2       66.58       59.58      5.13 o 
  -8   6   2     1143.85     1146.15     25.95 o 
  -7   6   2       20.76       17.94     15.06 o 
  -6   6   2     2380.75     2511.41     29.15 o 
  -5   6   2      334.79      412.27     13.13 o 
  -4   6   2     1181.31     1099.38     17.62 o 
  -3   6   2       30.18       43.57      2.88 o 
  -2   6   2     3225.30     3195.32     24.02 o 
  -1   6   2      103.37      126.85      4.48 o 
   0   6   2     4934.77     4782.57     27.55 o 
   1   6   2      367.26      389.52     10.89 o 
   2   6   2     3897.12     4029.15     26.27 o 
   3   6   2      414.53      411.31     11.53 o 
   4   6   2     1670.12     1668.93     19.86 o 
   5   6   2       76.66       78.80      3.84 o 
   6   6   2     2982.98     2955.39     29.47 o 
   7   6   2       36.88       16.34     12.81 o 
   8   6   2     1142.21     1117.64     23.70 o 
   9   6   2       38.28       20.82     15.38 o 
  10   6   2      281.91      271.96     11.21 o 
 -10   7   2       73.80       68.55      6.09 o 
  -9   7   2       42.07       24.35     18.58 o 
  -8   7   2      140.62      151.84      5.45 o 
  -7   7   2       91.46       83.29      4.80 o 
  -6   7   2     1141.11     1157.68     23.38 o 
  -5   7   2      296.13      323.22     12.17 o 
  -4   7   2       53.87       63.75      3.52 o 
  -3   7   2      732.72      742.85     16.02 o 
  -2   7   2      636.86      606.39     14.41 o 
  -1   7   2       16.11       23.06      2.88 o 
   0   7   2       23.41       32.35      2.56 o 
   1   7   2      477.70      475.69     12.81 o 
   2   7   2      315.94      312.97     11.85 o 
   3   7   2       14.19       15.06      9.29 o 
   4   7   2        6.93        6.09      9.93 o 
   5   7   2      285.77      327.38     14.41 o 
   6   7   2       39.81       42.28      3.52 o 
   7   7   2       40.61       47.73      3.84 o 
   8   7   2       44.53       42.92      4.16 o 
   9   7   2        0.85       20.50     14.74 o 
  10   7   2        7.35        5.13     16.66 o 
 -10   8   2       63.51       68.87      6.41 o 
  -9   8   2      153.70      146.39      6.09 o 
  -8   8   2      860.16      872.59     25.95 o 
  -7   8   2        0.49        0.00     16.02 o 
  -6   8   2      577.56      580.76     19.86 o 
  -5   8   2      151.99      135.82      5.77 o 
  -4   8   2      578.07      600.94     17.62 o 
  -3   8   2        1.46       18.26     10.89 o 
  -2   8   2     2103.65     2086.65     23.38 o 
  -1   8   2      370.55      345.96     13.13 o 
   0   8   2     3615.33     3551.21     28.51 o 
   1   8   2      100.48      106.35      5.45 o 
   2   8   2     1986.34     2131.17     23.70 o 
   3   8   2       66.39       73.04      3.20 o 
   4   8   2     1861.07     2005.92     24.67 o 
   5   8   2       98.21       85.21      3.84 o 
   6   8   2      835.58      903.34     21.14 o 
   7   8   2       49.48       39.72      4.16 o 
   8   8   2      305.64      314.25     11.85 o 
   9   8   2        0.36        0.32     16.02 o 
  -9   9   2       74.03       77.52      6.09 o 
  -8   9   2       92.71       66.95      5.45 o 
  -7   9   2      523.95      562.82     22.10 o 
  -6   9   2        1.14       -1.28     15.70 o 
  -5   9   2     1087.91     1067.99     23.70 o 
  -4   9   2        0.27       -4.48     13.13 o 
  -3   9   2      867.76      964.84     20.18 o 
  -2   9   2       92.77       87.45      4.16 o 
  -1   9   2     2587.89     2751.66     27.87 o 
   0   9   2        2.41       16.02     10.89 o 
   1   9   2     2361.81     2373.35     26.27 o 
   2   9   2       24.30       24.67      3.20 o 
   3   9   2     2935.34     3024.58     30.43 o 
   4   9   2        6.35        4.16     12.17 o 
   5   9   2      797.93      807.88     20.18 o 
   6   9   2        0.04        8.65     13.13 o 
   7   9   2      506.95      528.23     20.50 o 
   8   9   2        4.81       11.21     15.06 o 
   9   9   2      279.36      299.51     12.17 o 
  -9  10   2       82.48       15.06     24.02 o 
  -8  10   2       73.72       64.07      5.77 o 
  -7  10   2      204.58      188.36      7.37 o 
  -6  10   2       20.40        0.00     17.30 o 
  -5  10   2      159.57      159.21      7.37 o 
  -4  10   2       29.74       42.60      4.48 o 
  -3  10   2      387.70      382.80     16.34 o 
  -2  10   2       26.23       20.82     12.81 o 
  -1  10   2        7.66       13.13     12.17 o 
   0  10   2        7.05        4.48     12.49 o 
   1  10   2      135.11      137.42      5.45 o 
   2  10   2      142.57      171.06      7.05 o 
   3  10   2       92.42       92.90      4.16 o 
   4  10   2        0.09       16.34     13.45 o 
   5  10   2      107.13      110.51      4.48 o 
   6  10   2        0.15       11.85     14.09 o 
   7  10   2       44.70       48.05      4.48 o 
   8  10   2       19.52       15.70     17.94 o 
  -8  11   2       57.92       63.75      6.41 o 
  -7  11   2       92.11       89.69      5.77 o 
  -6  11   2      127.75      120.45      5.77 o 
  -5  11   2      809.84      846.64     24.35 o 
  -4  11   2       65.75       71.43      4.80 o 
  -3  11   2     1116.67     1151.92     24.67 o 
  -2  11   2        4.92       15.70     13.77 o 
  -1  11   2      516.73      554.18     19.22 o 
   0  11   2      134.99      139.99      6.41 o 
   1  11   2     1535.16     1588.21     26.27 o 
   2  11   2       60.92       67.59      4.16 o 
   3  11   2      985.91      975.41     22.74 o 
   4  11   2       24.49       21.78     14.09 o 
   5  11   2      394.27      402.66     16.02 o 
   6  11   2        5.08       -3.52     16.02 o 
   7  11   2      228.07      247.30      8.97 o 
   8  11   2        8.60       10.89     17.94 o 
  -7  12   2       13.79       22.74     20.50 o 
  -6  12   2       94.84       80.40      5.77 o 
  -5  12   2      143.66      130.06      5.77 o 
  -4  12   2      454.34      487.23     19.22 o 
  -3  12   2       36.44       42.28      4.48 o 
  -2  12   2      689.76      673.98     22.10 o 
  -1  12   2      345.97      317.13     13.45 o 
   0  12   2      586.88      569.87     20.50 o 
   1  12   2       72.10       82.33      4.48 o 
   2  12   2      840.62      778.73     23.38 o 
   3  12   2       48.27       52.85      4.48 o 
   4  12   2      432.61      436.93     17.62 o 
   5  12   2        0.79       14.41     15.06 o 
   6  12   2      316.12      330.90     15.38 o 
   7  12   2        0.13       11.53     17.94 o 
  -6  13   2      147.66      156.32      7.37 o 
  -5  13   2        0.30       23.06     18.58 o 
  -4  13   2       60.82       61.50      5.45 o 
  -3  13   2       22.61       35.24      5.13 o 
  -2  13   2       27.74       33.63      4.80 o 
  -1  13   2      112.21      126.85      5.77 o 
   0  13   2        0.29       28.19     15.38 o 
   1  13   2        0.57       12.49     15.38 o 
   2  13   2      154.35      145.43      6.41 o 
   3  13   2       13.70       23.38     16.66 o 
   4  13   2       18.11        3.84     16.98 o 
  -4  14   2       95.78       93.86      6.09 o 
  -3  14   2        4.90       22.74     18.26 o 
  -2  14   2      332.74      352.37     13.13 o 
  -1  14   2       22.94       16.34      5.13 o 
   0  14   2      689.23      680.71     25.31 o 
   1  14   2       52.64       43.24      5.45 o 
   2  14   2      306.55      287.98     13.45 o 
   3  14   2        0.41       11.53     17.62 o 
   4  14   2      424.86      466.40     19.22 o 
  -2  15   2        1.51        4.80     19.54 o 
  -1  15   2      239.88      265.24     10.25 o 
   0  15   2       13.72        8.33     18.58 o 
   1  15   2      139.59      126.85      6.73 o 
 -11   0   3       25.04       24.99     18.26 o 
  -9   0   3      131.87      131.98      5.77 o 
  -7   0   3      243.77      219.11      9.29 o 
  -5   0   3      439.68      445.58     12.17 o 
  -3   0   3     7172.18     8020.49     29.47 o 
  -1   0   3    10440.49    11728.02     82.01 o 
   1   0   3     1115.41     1146.47     10.89 o 
   3   0   3     4327.04     4428.28     23.06 o 
   5   0   3     1361.87     1253.14     16.66 o 
   7   0   3       19.85        9.93      3.20 o 
   9   0   3      195.31      206.61      8.01 o 
 -12   1   3       63.72       36.84     21.46 o 
 -11   1   3      279.25      287.66     12.81 o 
 -10   1   3        6.36       17.30     15.70 o 
  -9   1   3      394.72      365.50     16.98 o 
  -8   1   3      215.18      215.26      9.61 o 
  -7   1   3     3189.18     3139.90     28.51 o 
  -6   1   3       95.42       88.73      3.84 o 
  -5   1   3     5789.74     5435.73     29.47 o 
  -4   1   3      159.29      161.13      6.73 o 
  -3   1   3     2256.66     2281.73     18.26 o 
  -2   1   3     5201.81     4875.78     20.50 o 
  -1   1   3     6759.92     6934.24     63.11 o 
   0   1   3     3476.20     3562.74     16.02 o 
   1   1   3     8807.96     9133.65     75.92 o 
   2   1   3      470.00      508.05      8.97 o 
   3   1   3      553.87      385.36      9.93 o 
   4   1   3        0.32       -8.01      8.01 o 
   5   1   3     1350.91     1236.48     16.34 o 
   6   1   3      119.68      127.81      5.13 o 
   7   1   3     2437.20     2432.29     26.91 o 
   8   1   3      294.62      273.56     11.21 o 
   9   1   3      162.74      158.89      7.05 o 
  10   1   3       44.60       20.50     15.06 o 
 -12   2   3      199.38      219.43      9.61 o 
 -11   2   3       48.47       57.66      5.45 o 
 -10   2   3      240.04      230.32      9.61 o 
  -9   2   3       21.91       23.06     14.41 o 
  -8   2   3     1437.51     1404.66     23.70 o 
  -7   2   3      307.88      273.88     12.17 o 
  -6   2   3     1261.26     1151.60     17.62 o 
  -5   2   3     1871.47     1730.44     18.90 o 
  -4   2   3     2581.16     2583.48     21.14 o 
  -3   2   3       14.96       24.35      2.24 o 
  -2   2   3      269.37      226.15      8.01 o 
  -1   2   3     6557.84     6468.80     22.74 o 
   0   2   3      111.60      114.68      3.84 o 
   1   2   3     2416.45     2284.61     14.74 o 
   2   2   3      750.17      746.05     10.57 o 
   3   2   3        4.71       16.34      2.24 o 
   4   2   3     6612.79     6772.16     32.03 o 
   5   2   3      464.63      482.42     12.17 o 
   6   2   3     2603.95     2517.49     24.99 o 
   7   2   3       56.70       60.86      3.20 o 
   8   2   3      362.82      385.36     15.70 o 
   9   2   3      172.04      171.06      7.69 o 
  10   2   3      508.85      476.98     19.22 o 
 -12   3   3       90.27       99.94      6.73 o 
 -11   3   3        3.51       33.31     18.26 o 
 -10   3   3      212.76      213.98      9.93 o 
  -9   3   3      213.83      204.05      9.29 o 
  -8   3   3      165.59      162.73      6.09 o 
  -7   3   3       32.33       24.02      3.84 o 
  -6   3   3      377.52      361.02     14.41 o 
  -5   3   3       22.16       28.19      3.20 o 
  -4   3   3     1813.04     1603.27     18.58 o 
  -3   3   3      330.39      342.44     10.89 o 
  -2   3   3       46.84       56.38      2.24 o 
  -1   3   3      393.31      397.85      8.97 o 
   0   3   3      149.04      146.39      6.09 o 
   1   3   3       55.93       63.11      2.88 o 
   2   3   3      134.30      151.52      6.09 o 
   3   3   3      626.46      667.89     12.81 o 
   4   3   3      485.04      501.96     11.85 o 
   5   3   3        0.40       -7.05      8.65 o 
   6   3   3     1065.28     1053.57     17.94 o 
   7   3   3       52.60       59.26      3.20 o 
   8   3   3       21.37       13.77     12.49 o 
   9   3   3       90.20      102.51      4.48 o 
  10   3   3       66.62       54.78      4.48 o 
 -11   4   3       18.59        8.97     19.22 o 
 -10   4   3      855.13      879.63     25.63 o 
  -9   4   3        2.34       24.02     15.38 o 
  -8   4   3      669.14      708.26     20.18 o 
  -7   4   3      312.13      324.18     13.77 o 
  -6   4   3      931.44      957.47     19.22 o 
  -5   4   3      548.58      561.54     15.38 o 
  -4   4   3     4259.17     4312.00     28.19 o 
  -3   4   3      135.31      116.28      5.45 o 
  -2   4   3     5449.27     5106.74     25.95 o 
  -1   4   3       18.86       35.24      2.24 o 
   0   4   3      201.20      177.46      8.01 o 
   1   4   3       75.27       69.19      2.56 o 
   2   4   3     5873.60     6291.98     29.15 o 
   3   4   3      256.21      262.99      9.61 o 
   4   4   3     4013.73     3983.34     27.23 o 
   5   4   3       37.69       38.12      2.88 o 
   6   4   3      255.27      260.75     10.25 o 
   7   4   3       80.88       80.72      3.52 o 
   8   4   3      814.03      719.79     20.18 o 
   9   4   3        0.15       -1.92     13.77 o 
  10   4   3      517.30      495.88     19.22 o 
 -11   5   3       55.47       54.78      6.09 o 
 -10   5   3      144.01      139.02      6.73 o 
  -9   5   3      575.54      584.93     22.42 o 
  -8   5   3       49.14       45.81      4.80 o 
  -7   5   3      588.87      614.40     20.18 o 
  -6   5   3      115.81       91.62      5.45 o 
  -5   5   3     3523.70     3571.07     29.79 o 
  -4   5   3        2.87      -10.57     10.57 o 
  -3   5   3     5346.63     5123.08     29.79 o 
  -2   5   3       93.58       68.55      3.52 o 
  -1   5   3     5934.04     5979.01     29.15 o 
   0   5   3       18.81       65.67      2.56 o 
   1   5   3     3167.21     3183.79     22.42 o 
   2   5   3     1442.54     1535.35     16.98 o 
   3   5   3     6736.37     7110.75     34.92 o 
   4   5   3     1851.09     2025.78     21.46 o 
   5   5   3      695.05      742.85     15.70 o 
   6   5   3       94.70       99.30      3.84 o 
   7   5   3      503.75      516.38     16.98 o 
   8   5   3      355.46      338.59     12.81 o 
   9   5   3      488.78      473.13     18.90 o 
  10   5   3        0.05       10.89     14.74 o 
 -11   6   3       44.26       34.92      6.41 o 
 -10   6   3       16.27        3.52     20.18 o 
  -9   6   3       79.34       92.26      5.45 o 
  -8   6   3       15.82        6.41     17.30 o 
  -7   6   3      477.20      487.55     19.22 o 
  -6   6   3      131.76      194.12      8.97 o 
  -5   6   3      387.38      414.83     15.38 o 
  -4   6   3       14.74       29.79      3.20 o 
  -3   6   3      872.00      812.36     15.38 o 
  -2   6   3     1111.05     1122.13     16.66 o 
  -1   6   3       33.44       34.28      2.56 o 
   0   6   3     1123.77     1151.28     16.02 o 
   1   6   3     1373.30     1441.50     17.30 o 
   2   6   3        2.05       -2.24      8.33 o 
   3   6   3       71.44       55.42      2.88 o 
   4   6   3       35.16       24.35      2.88 o 
   5   6   3       70.72       73.36      3.20 o 
   6   6   3       73.39       74.64      3.52 o 
   7   6   3       14.47       19.22     12.49 o 
   8   6   3        3.84        0.32     13.77 o 
   9   6   3        0.67       11.53     14.09 o 
  10   6   3        0.79        5.13     16.34 o 
 -10   7   3       13.46       -3.52     19.86 o 
  -9   7   3      348.26      349.80     16.02 o 
  -8   7   3      122.79      137.42      5.45 o 
  -7   7   3     2347.38     2400.25     32.35 o 
  -6   7   3      171.19      155.68      6.41 o 
  -5   7   3      799.27      776.49     18.90 o 
  -4   7   3       92.49       73.36      3.52 o 
  -3   7   3     2660.12     2689.19     25.31 o 
  -2   7   3      512.20      476.66     13.77 o 
  -1   7   3     5712.21     5592.05     32.99 o 
   0   7   3        6.26        5.45      9.29 o 
   1   7   3     5088.26     5338.99     32.67 o 
   2   7   3     1114.18     1109.63     17.30 o 
   3   7   3      528.43      555.78     14.09 o 
   4   7   3       53.12       52.85      3.20 o 
   5   7   3     3290.62     3378.55     31.39 o 
   6   7   3        9.46      -12.81     12.81 o 
   7   7   3     1077.55     1132.38     23.38 o 
   8   7   3       30.60       30.75      4.16 o 
   9   7   3      391.21      382.48     16.98 o 
  10   7   3       21.78       21.14     17.94 o 
 -10   8   3       38.61       30.75      6.41 o 
  -9   8   3       49.70       50.93      5.77 o 
  -8   8   3       64.90       77.20      5.45 o 
  -7   8   3      805.72      795.39     24.02 o 
  -6   8   3      840.73      744.77     21.46 o 
  -5   8   3      595.22      569.87     18.90 o 
  -4   8   3      918.36      812.68     19.22 o 
  -3   8   3      108.29      106.67      5.13 o 
  -2   8   3      712.17      703.13     16.66 o 
  -1   8   3      372.69      366.14     13.77 o 
   0   8   3     3644.05     3516.29     28.83 o 
   1   8   3      256.17      281.25     11.85 o 
   2   8   3     1654.41     1690.72     21.78 o 
   3   8   3        0.57       -6.73     10.57 o 
   4   8   3     1331.80     1316.57     21.46 o 
   5   8   3      262.57      282.21     11.85 o 
   6   8   3     1292.72     1327.14     24.02 o 
   7   8   3        1.83      -10.57     14.09 o 
   8   8   3      368.53      318.09     13.45 o 
   9   8   3       77.43       78.16      5.13 o 
  -9   9   3      306.54      300.47     12.49 o 
  -8   9   3      240.68      213.66      8.01 o 
  -7   9   3        5.63       24.35     16.98 o 
  -6   9   3       60.80       64.39      4.80 o 
  -5   9   3      348.93      363.58     15.06 o 
  -4   9   3       47.71       39.40      3.84 o 
  -3   9   3      219.74      224.55      9.29 o 
  -2   9   3      271.46      248.90     12.17 o 
  -1   9   3      227.91      235.12     10.57 o 
   0   9   3       72.41       62.46      3.52 o 
   1   9   3      119.19      123.65      4.80 o 
   2   9   3        0.61        8.65     11.21 o 
   3   9   3      732.10      711.46     18.26 o 
   4   9   3      322.67      338.27     14.09 o 
   5   9   3       79.05       76.88      3.84 o 
   6   9   3        0.37       13.45     13.45 o 
   7   9   3      224.05      217.19      9.93 o 
   8   9   3       70.69       73.04      5.13 o 
   9   9   3      277.76      288.94     12.17 o 
  -9  10   3       18.81       -3.84     21.78 o 
  -8  10   3       85.90       37.80     20.50 o 
  -7  10   3       12.15       25.63     17.94 o 
  -6  10   3      534.19      643.55     22.42 o 
  -5  10   3       54.98       25.63     17.30 o 
  -4  10   3     2061.10     1984.14     29.15 o 
  -3  10   3       91.59       88.73      4.16 o 
  -2  10   3     2874.05     2771.20     30.75 o 
  -1  10   3       26.92       34.92      3.84 o 
   0  10   3     2361.88     2410.18     28.83 o 
   1  10   3        0.21        8.33     12.49 o 
   2  10   3     4924.39     5032.75     40.68 o 
   3  10   3      118.06      114.36      4.80 o 
   4  10   3     1035.24     1093.30     23.38 o 
   5  10   3        8.94       14.74     13.45 o 
   6  10   3      503.44      526.63     20.18 o 
   7  10   3       58.32       53.18      4.80 o 
   8  10   3      655.21      663.41     25.63 o 
  -8  11   3      103.10      115.96      6.73 o 
  -7  11   3       25.23       35.56     19.22 o 
  -6  11   3       51.44       60.22      5.13 o 
  -5  11   3       68.18       73.04      5.13 o 
  -4  11   3       11.56       -8.01     15.06 o 
  -3  11   3      258.84      262.35     11.21 o 
  -2  11   3       13.53       -0.96     14.41 o 
  -1  11   3      652.28      634.58     19.86 o 
   0  11   3      198.71      201.17      5.45 o 
   1  11   3      129.12      146.71      5.77 o 
   2  11   3       21.28        5.77     13.77 o 
   3  11   3      200.40      208.22      8.97 o 
   4  11   3      121.08      141.27      5.45 o 
   5  11   3       76.11       87.13      4.80 o 
   6  11   3       29.09       18.58     16.34 o 
   7  11   3       72.70       83.93      5.45 o 
  -7  12   3       94.51      108.27      6.41 o 
  -6  12   3      165.21      143.19      6.09 o 
  -5  12   3       57.01       44.21      5.13 o 
  -4  12   3      264.68      256.27     11.21 o 
  -3  12   3        0.67       17.94     16.02 o 
  -2  12   3      402.13      415.47     15.06 o 
  -1  12   3        3.15       -9.29     15.38 o 
   0  12   3     1321.60     1385.44     26.91 o 
   1  12   3      267.24      266.84     10.89 o 
   2  12   3      190.84      186.43      8.01 o 
   3  12   3        9.54       20.18     14.74 o 
   4  12   3      408.95      410.67     16.02 o 
   5  12   3        1.32       11.21     16.02 o 
   6  12   3      278.05      312.97     12.49 o 
  -6  13   3       11.70       12.49     20.50 o 
  -5  13   3      144.57      140.31      6.41 o 
  -4  13   3        0.15       21.14     17.30 o 
  -3  13   3      485.01      486.27     21.46 o 
  -2  13   3        4.43       -7.69     16.02 o 
  -1  13   3      660.05      664.05     23.70 o 
   0  13   3        0.42      -16.66     16.66 o 
   1  13   3      558.71      532.71     21.78 o 
   2  13   3        3.40      -15.70     16.66 o 
   3  13   3      175.97      158.24      8.33 o 
   4  13   3       14.39        8.65     17.62 o 
   5  13   3      613.62      645.79     25.31 o 
  -4  14   3       28.26       11.21     20.50 o 
  -3  14   3      111.09      103.47      5.77 o 
  -2  14   3       13.97       10.57     18.90 o 
  -1  14   3       10.50       13.13     17.62 o 
   0  14   3       62.28       82.97      5.45 o 
   1  14   3        2.80      -17.94     17.94 o 
   2  14   3       11.40        8.97      5.13 o 
   3  14   3       34.23       44.53      5.45 o 
  -1  15   3       76.90       85.85      6.09 o 
   0  15   3        2.92        6.73     19.22 o 
 -12   0   4       97.58      100.90      6.41 o 
 -10   0   4      356.31      374.79     16.02 o 
  -8   0   4      599.43      553.21     17.94 o 
  -6   0   4     2256.62     2324.33     23.38 o 
  -4   0   4     2443.17     2496.35     20.50 o 
  -2   0   4       32.50       67.27      2.56 o 
   0   0   4     4698.53     4808.83     20.82 o 
   2   0   4    16157.06    19018.48    132.62 o 
   4   0   4      685.75      589.09     12.49 o 
   6   0   4     5448.47     5196.12     35.56 o 
   8   0   4     1528.57     1440.22     25.31 o 
  10   0   4      525.72      500.04     20.18 o 
 -12   1   4       28.66       37.80     20.82 o 
 -11   1   4        1.02       31.07     17.30 o 
 -10   1   4        2.16      -16.34     16.34 o 
  -9   1   4      447.93      461.92     18.26 o 
  -8   1   4        2.70       -3.20     13.45 o 
  -7   1   4      320.63      280.29     11.21 o 
  -6   1   4     1012.73      939.54     16.66 o 
  -5   1   4     1391.72     1304.72     17.62 o 
  -4   1   4       98.53       90.01      3.84 o 
  -3   1   4      187.56      244.41      8.01 o 
  -2   1   4       12.34       24.35      2.24 o 
  -1   1   4     7991.68     7981.41     26.59 o 
   0   1   4     2360.82     2194.60     14.74 o 
   1   1   4      839.22      762.71     10.57 o 
   2   1   4      448.25      362.62      9.29 o 
   3   1   4     2340.44     2222.47     18.90 o 
   4   1   4      181.66      155.04      6.41 o 
   5   1   4     1160.83     1105.15     16.98 o 
   6   1   4      666.70      640.02     15.06 o 
   7   1   4      507.81      509.97     16.02 o 
   8   1   4      161.93      157.92      5.45 o 
   9   1   4       13.08        4.48     13.77 o 
  10   1   4        0.35       14.74     14.74 o 
 -12   2   4       30.93        2.56     21.78 o 
 -11   2   4       85.48       90.65      5.77 o 
 -10   2   4      159.69      146.07      5.13 o 
  -9   2   4      334.04      319.69     13.45 o 
  -8   2   4        7.47      -13.77     13.77 o 
  -7   2   4      662.36      655.08     17.30 o 
  -6   2   4      305.05      307.52     12.81 o 
  -5   2   4      424.44      409.71     12.49 o 
  -4   2   4     1585.10     1380.63     16.98 o 
  -3   2   4     3902.78     3726.43     22.42 o 
  -2   2   4       32.26       21.78      2.24 o 
  -1   2   4      516.36      494.27      9.61 o 
   0   2   4      982.82     1032.11     11.53 o 
   1   2   4       68.35      105.71      5.13 o 
   2   2   4     3607.01     3713.62     22.10 o 
   3   2   4      525.77      503.24     11.85 o 
   4   2   4     1344.41     1397.29     17.30 o 
   5   2   4      409.26      413.55     12.49 o 
   6   2   4      183.68      162.09      7.05 o 
   7   2   4      111.01      111.16      4.80 o 
   8   2   4     1633.79     1583.08     25.63 o 
   9   2   4        1.21        1.60     13.45 o 
  10   2   4      125.01      122.05      4.80 o 
 -12   3   4       29.20       13.45     22.10 o 
 -11   3   4      341.75      322.25     14.74 o 
 -10   3   4       74.59       72.72      5.13 o 
  -9   3   4      632.35      626.57     21.14 o 
  -8   3   4       87.91       92.58      4.16 o 
  -7   3   4     2085.64     2003.04     25.31 o 
  -6   3   4       93.37       99.30      4.48 o 
  -5   3   4     1217.23     1156.08     17.94 o 
  -4   3   4      760.37      736.44     13.77 o 
  -3   3   4     7083.48     7357.72     31.71 o 
  -2   3   4      647.08      489.15     11.21 o 
  -1   3   4     3218.30     2891.96     18.90 o 
   0   3   4     6281.42     6711.61     27.55 o 
   1   3   4     8980.72     9033.38     32.67 o 
   2   3   4       24.06       61.50      2.56 o 
   3   3   4     7179.83     7115.23     33.31 o 
   4   3   4       21.14       27.23      2.56 o 
   5   3   4     6292.42     6106.82     36.20 o 
   6   3   4      696.41      647.71     16.34 o 
   7   3   4      254.35      247.62     11.21 o 
   8   3   4        1.00       -0.96      3.84 o 
   9   3   4     1423.03     1432.21     27.23 o 
  10   3   4        2.23       -1.92     15.06 o 
 -11   4   4      163.48      167.85      7.37 o 
 -10   4   4      106.42      103.47      5.45 o 
  -9   4   4      668.87      700.89     22.10 o 
  -8   4   4      365.06      356.53     13.77 o 
  -7   4   4      329.08      361.98     15.70 o 
  -6   4   4      889.68      937.29     20.18 o 
  -5   4   4      816.29      819.73     16.66 o 
  -4   4   4      123.21      100.26      5.13 o 
  -3   4   4      928.96      837.03     14.09 o 
  -2   4   4     1611.41     1557.78     16.66 o 
  -1   4   4     1664.20     1757.99     16.66 o 
   0   4   4      329.07      342.12      9.93 o 
   1   4   4      183.69      266.20      9.61 o 
   2   4   4      813.94      873.55     13.45 o 
   3   4   4      355.36      348.20     11.21 o 
   4   4   4     1523.07     1607.43     19.54 o 
   5   4   4      328.04      332.83     12.49 o 
   6   4   4        7.26        3.20     10.57 o 
   7   4   4       67.49       76.24      3.84 o 
   8   4   4       94.67       93.54      4.16 o 
   9   4   4       32.96       26.91      4.48 o 
  10   4   4       24.00       -9.93     17.30 o 
 -11   5   4       67.93       60.86      6.41 o 
 -10   5   4       80.51       82.33      5.77 o 
  -9   5   4      182.55      171.06      8.01 o 
  -8   5   4       72.99       64.71      4.80 o 
  -7   5   4      267.34      262.35     10.89 o 
  -6   5   4      727.57      733.56     19.22 o 
  -5   5   4      753.33      677.18     16.98 o 
  -4   5   4      290.27      302.39     12.17 o 
  -3   5   4     1500.42     1595.90     18.90 o 
  -2   5   4      109.05      122.37      5.77 o 
  -1   5   4     5749.13     5352.44     28.83 o 
   0   5   4       15.43        9.29      2.56 o 
   1   5   4      265.10      261.07      9.93 o 
   2   5   4       35.13       45.81      2.56 o 
   3   5   4     4345.17     4543.28     29.79 o 
   4   5   4      151.73      168.50      6.73 o 
   5   5   4     1134.69     1105.15     18.58 o 
   6   5   4       28.06       19.22     11.21 o 
   7   5   4     1765.16     1745.81     25.95 o 
   8   5   4        0.16       19.54     13.45 o 
   9   5   4      318.47      301.43     14.41 o 
  10   5   4       10.42       21.14     16.66 o 
 -11   6   4       29.15       16.98     22.74 o 
 -10   6   4      145.78      150.88      6.09 o 
  -9   6   4      352.01      345.64     14.41 o 
  -8   6   4     1307.05     1321.37     27.23 o 
  -7   6   4        4.18        0.00     15.06 o 
  -6   6   4     1612.33     1664.45     25.63 o 
  -5   6   4      292.40      252.10      9.93 o 
  -4   6   4     1905.56     1922.32     22.42 o 
  -3   6   4     1429.17     1396.33     18.90 o 
  -2   6   4     6295.54     6308.63     34.28 o 
  -1   6   4      107.43      142.23      5.45 o 
   0   6   4     5643.16     5698.72     31.71 o 
   1   6   4      127.47      130.38      5.77 o 
   2   6   4     2304.29     2322.09     22.42 o 
   3   6   4      583.46      557.70     14.09 o 
   4   6   4     1645.21     1657.08     21.46 o 
   5   6   4      373.36      392.41     14.09 o 
   6   6   4     1944.03     1940.26     26.59 o 
   7   6   4        8.84       11.53     12.81 o 
   8   6   4      341.68      334.75     14.74 o 
   9   6   4       94.51       91.94      4.80 o 
  10   6   4      209.05      202.13      7.69 o 
 -10   7   4      101.43       89.69      6.41 o 
  -9   7   4      161.48      167.85      7.69 o 
  -8   7   4      192.88      195.40      7.05 o 
  -7   7   4       22.73       26.91     16.34 o 
  -6   7   4       38.78       31.07      4.48 o 
  -5   7   4      624.08      632.02     17.94 o 
  -4   7   4      544.73      519.58     15.70 o 
  -3   7   4       11.57       14.74      3.20 o 
  -2   7   4      127.34      161.13      6.09 o 
  -1   7   4        3.39        5.45     10.25 o 
   0   7   4      250.63      244.73     11.21 o 
   1   7   4        1.75       -5.13      9.93 o 
   2   7   4     1636.81     1798.67     21.46 o 
   3   7   4      297.52      277.73     10.25 o 
   4   7   4       45.40       47.41      3.20 o 
   5   7   4      557.04      527.91     16.98 o 
   6   7   4       11.47       18.26     12.81 o 
   7   7   4        5.15       14.09     13.45 o 
   8   7   4       54.37       57.34      4.48 o 
   9   7   4       21.20       20.82     16.66 o 
 -10   8   4      121.22      109.87      6.73 o 
  -9   8   4       62.57       51.89      5.77 o 
  -8   8   4      365.89      361.34     16.02 o 
  -7   8   4      118.40      122.37      6.41 o 
  -6   8   4      778.08      767.52     21.78 o 
  -5   8   4       46.22       31.39      4.16 o 
  -4   8   4     1384.47     1352.44     22.74 o 
  -3   8   4      691.07      631.06     16.98 o 
  -2   8   4     1730.61     1715.70     22.74 o 
  -1   8   4      113.31      103.79      4.16 o 
   0   8   4     3637.24     3598.94     30.11 o 
   1   8   4      150.99      151.20      7.69 o 
   2   8   4       89.08      104.11      3.84 o 
   3   8   4       17.04        8.97     10.89 o 
   4   8   4      613.48      634.58     17.30 o 
   5   8   4        1.92       -3.84     12.49 o 
   6   8   4      559.19      583.01     18.90 o 
   7   8   4        4.69      -11.21     14.41 o 
   8   8   4      115.00      119.16      4.80 o 
   9   8   4       41.76       32.67     18.26 o 
  -9   9   4      145.73      149.28      7.05 o 
  -8   9   4        9.70        7.69      5.45 o 
  -7   9   4      303.39      316.49     13.45 o 
  -6   9   4      132.09      124.61      5.13 o 
  -5   9   4     1657.99     1589.17     27.23 o 
  -4   9   4        2.60       21.46     13.45 o 
  -3   9   4     2156.29     2018.10     26.91 o 
  -2   9   4      100.69       92.90      3.84 o 
  -1   9   4      269.04      301.75     10.89 o 
   0   9   4      563.72      561.54     16.34 o 
   1   9   4     2269.85     2306.72     27.23 o 
   2   9   4        7.20      -11.85     11.85 o 
   3   9   4      472.95      492.67     16.98 o 
   4   9   4       34.86       31.07      3.84 o 
   5   9   4      452.73      487.55     18.26 o 
   6   9   4        6.95       -2.24     14.09 o 
   7   9   4      324.22      290.22     14.74 o 
   8   9   4        5.26       -2.88     16.66 o 
  -9  10   4      224.12      230.00     10.25 o 
  -8  10   4        0.14        0.96     19.54 o 
  -7  10   4      111.63       99.30      5.45 o 
  -6  10   4        1.30      -10.89     16.98 o 
  -5  10   4      201.11      187.39      8.97 o 
  -4  10   4       18.61       24.02     14.41 o 
  -3  10   4        3.68       -8.33     14.09 o 
  -2  10   4        0.85       23.06     13.13 o 
  -1  10   4      967.63      959.40     21.46 o 
   0  10   4      512.90      457.76     18.58 o 
   1  10   4        8.90       16.98     12.81 o 
   2  10   4       47.83       57.66      4.16 o 
   3  10   4        2.46       12.17     12.81 o 
   4  10   4       75.01       70.47      4.16 o 
   5  10   4       30.89       24.35     15.06 o 
   6  10   4      203.11      170.10      8.01 o 
   7  10   4        7.74        1.28     16.34 o 
   8  10   4        4.71       22.74     18.26 o 
  -8  11   4       56.55       38.12     22.74 o 
  -7  11   4       76.79       72.07      5.77 o 
  -6  11   4       58.35       49.97      5.13 o 
  -5  11   4      532.79      559.30     20.82 o 
  -4  11   4        0.43       12.17     15.06 o 
  -3  11   4      983.93     1033.39     23.70 o 
  -2  11   4        2.19       -6.09     14.41 o 
  -1  11   4      643.58      662.45     20.50 o 
   0  11   4      121.78      132.30      5.13 o 
   1  11   4      562.17      628.17     19.86 o 
   2  11   4       50.42       42.28      4.16 o 
   3  11   4     1716.02     1709.94     28.83 o 
   4  11   4        8.12        3.20     14.74 o 
   5  11   4      126.26      117.88      5.77 o 
   6  11   4        0.07      -14.09     16.02 o 
   7  11   4      528.39      591.33     24.67 o 
  -7  12   4       80.42       73.36      6.41 o 
  -6  12   4      166.54      208.22      7.69 o 
  -5  12   4       20.08        5.13     17.94 o 
  -4  12   4      308.45      296.63     12.49 o 
  -3  12   4        3.68      -15.06     16.02 o 
  -2  12   4     1285.36     1304.72     27.55 o 
  -1  12   4      105.72      102.83      4.80 o 
   0  12   4      609.13      559.94     21.46 o 
   1  12   4       41.41        8.65     15.38 o 
   2  12   4      320.41      317.45     11.85 o 
   3  12   4       86.58       71.11      4.80 o 
   4  12   4      427.13      404.90     16.98 o 
   5  12   4        0.19       -4.51     11.53 o 
   6  12   4      210.62      210.46      9.61 o 
  -6  13   4       84.90       88.73      6.41 o 
  -5  13   4        0.58      -10.57     20.18 o 
  -4  13   4      168.36      167.21      6.41 o 
  -3  13   4       26.34       24.35     17.94 o 
  -2  13   4       84.09       78.16      5.13 o 
  -1  13   4       50.08       31.39     16.98 o 
   0  13   4      156.00      145.11      6.73 o 
   1  13   4      217.08      208.22      9.29 o 
   2  13   4      165.49      163.05      7.69 o 
   3  13   4       35.48       28.19      5.13 o 
   4  13   4        2.65       18.90     17.62 o 
   5  13   4      222.86      233.84     10.89 o 
  -4  14   4      280.29      282.85     12.81 o 
  -3  14   4       80.36       99.30      5.77 o 
  -2  14   4      377.61      377.03     16.02 o 
  -1  14   4       42.28       50.93      5.45 o 
   0  14   4      554.87      544.25     24.99 o 
   1  14   4       33.35       41.00      5.45 o 
   2  14   4      169.01      173.30      7.69 o 
   3  14   4       16.62       24.99     18.58 o 
 -11   0   5      207.04      205.97      8.97 o 
  -9   0   5     1188.35     1182.35     24.67 o 
  -7   0   5      654.58      674.62     17.94 o 
  -5   0   5     8265.72     8868.73     41.00 o 
  -3   0   5      254.21      268.44     10.57 o 
  -1   0   5     1610.34     1832.30     15.70 o 
   1   0   5     1035.17     1092.98     13.45 o 
   3   0   5     4344.31     4825.81     28.51 o 
   5   0   5      127.19      133.90      5.45 o 
   7   0   5      290.85      265.56     12.81 o 
   9   0   5       15.68      -16.98     16.98 o 
 -12   1   5        4.11       -1.92     20.50 o 
 -11   1   5      268.68      274.20     11.21 o 
 -10   1   5       35.53       30.43     17.30 o 
  -9   1   5     1113.45     1117.96     24.02 o 
  -8   1   5      278.21      269.40     11.85 o 
  -7   1   5      876.32      858.17     19.22 o 
  -6   1   5        5.68       -0.96     11.53 o 
  -5   1   5     1382.31     1453.35     19.22 o 
  -4   1   5     1343.49     1821.41     19.86 o 
  -3   1   5     6565.86     6845.83     31.39 o 
  -2   1   5       87.97       54.14      2.88 o 
  -1   1   5     4392.66     4255.30     22.42 o 
   0   1   5      243.34      200.21      8.01 o 
   1   1   5     7692.86     7807.79     31.07 o 
   2   1   5     2070.30     2059.74     18.58 o 
   3   1   5     5441.42     5305.35     29.47 o 
   4   1   5      456.66      437.25     12.49 o 
   5   1   5     1835.91     1752.86     21.14 o 
   6   1   5       82.57       81.36      3.52 o 
   7   1   5      812.39      775.85     19.22 o 
   8   1   5        2.36        6.41     12.49 o 
   9   1   5      479.96      446.54     19.22 o 
  10   1   5       15.12       28.19     16.02 o 
 -12   2   5      147.89      169.46      6.73 o 
 -11   2   5      362.70      401.38     15.70 o 
 -10   2   5      250.07      245.37     10.25 o 
  -9   2   5       11.51       26.91     15.38 o 
  -8   2   5      451.47      413.87     17.30 o 
  -7   2   5     1050.33     1073.11     20.18 o 
  -6   2   5     2266.20     2261.55     24.35 o 
  -5   2   5     1332.77     1449.83     19.54 o 
  -4   2   5     1244.37     1273.00     16.98 o 
  -3   2   5     1692.67     2089.53     18.90 o 
  -2   2   5     2757.22     2511.09     19.22 o 
  -1   2   5       66.37       64.07      2.88 o 
   0   2   5    13036.60    13941.52    116.28 o 
   1   2   5     8457.55     9339.30     34.60 o 
   2   2   5     1709.44     1576.68     16.98 o 
   3   2   5       27.77       30.43      2.56 o 
   4   2   5     1965.09     2021.30     21.14 o 
   5   2   5      211.40      207.90      8.97 o 
   6   2   5      915.19      944.02     18.58 o 
   7   2   5       24.32       21.46      3.52 o 
   8   2   5      368.76      352.37     15.70 o 
   9   2   5        5.72        2.88      4.16 o 
  10   2   5      339.70      368.70     13.45 o 
 -11   3   5       13.59       15.06     19.54 o 
 -10   3   5      141.74      137.10      5.45 o 
  -9   3   5       65.04       55.10      4.80 o 
  -8   3   5      609.70      583.01     19.54 o 
  -7   3   5        8.98       19.54     13.45 o 
  -6   3   5      949.61      908.14     19.54 o 
  -5   3   5      410.55      388.56     13.13 o 
  -4   3   5      710.11      625.61     13.77 o 
  -3   3   5     3350.73     3007.92     22.42 o 
  -2   3   5     3290.76     3309.68     22.42 o 
  -1   3   5       55.03       75.92      3.52 o 
   0   3   5     2982.28     2980.38     20.50 o 
   1   3   5       11.87       -8.65      8.65 o 
   2   3   5     1098.81     1005.84     14.41 o 
   3   3   5     1063.49     1104.19     16.02 o 
   4   3   5     2167.82     2160.00     22.42 o 
   5   3   5        6.44       14.41      9.61 o 
   6   3   5      317.14      299.19     13.13 o 
   7   3   5       54.78       42.92      3.84 o 
   8   3   5        6.36       14.41     13.13 o 
   9   3   5       19.63       18.26     15.06 o 
  10   3   5       10.06       17.30     16.66 o 
 -11   4   5        2.76       17.30     19.86 o 
 -10   4   5      219.60      234.48     10.25 o 
  -9   4   5        8.95        5.13     16.02 o 
  -8   4   5      642.54      692.24     21.14 o 
  -7   4   5     1094.02     1072.79     23.38 o 
  -6   4   5      909.51      914.55     19.54 o 
  -5   4   5      367.98      341.80     14.09 o 
  -4   4   5     2650.05     2433.89     22.74 o 
  -3   4   5       22.60       14.74      9.61 o 
  -2   4   5     3441.07     3348.44     23.70 o 
  -1   4   5      649.93      682.63     13.13 o 
   0   4   5     1259.16     1065.43     14.74 o 
   1   4   5      238.42      248.58      9.93 o 
   2   4   5     5542.34     5863.37     31.71 o 
   3   4   5      136.60      143.83      6.73 o 
   4   4   5     2399.32     2373.99     24.02 o 
   5   4   5      180.40      166.89      6.73 o 
   6   4   5     1090.12     1059.34     20.50 o 
   7   4   5       34.72       38.12      3.84 o 
   8   4   5     1195.94     1126.93     24.35 o 
   9   4   5        0.79       -4.16     14.74 o 
  10   4   5      484.60      505.49     19.86 o 
 -11   5   5      100.83      112.44      6.73 o 
 -10   5   5      128.62      115.32      6.09 o 
  -9   5   5      376.90      395.29     17.62 o 
  -8   5   5      583.16      572.75     21.78 o 
  -7   5   5     1005.43      981.82     22.74 o 
  -6   5   5      212.18      210.78      8.33 o 
  -5   5   5       83.71       74.64      3.52 o 
  -4   5   5      668.44      621.77     15.38 o 
  -3   5   5     1167.83     1020.90     16.66 o 
  -2   5   5     5566.65     5347.96     31.07 o 
  -1   5   5      880.00      871.31     15.06 o 
   0   5   5      339.54      345.00     10.89 o 
   1   5   5     1452.59     1342.19     16.66 o 
   2   5   5       52.23       58.62      2.56 o 
   3   5   5     1700.77     1702.89     20.50 o 
   4   5   5      750.21      759.51     16.02 o 
   5   5   5      130.05      136.78      6.41 o 
   6   5   5       44.55       46.77      3.52 o 
   7   5   5      678.60      668.21     20.18 o 
   8   5   5        6.33        3.20      4.16 o 
   9   5   5      214.75      221.03      8.97 o 
  10   5   5       89.44       94.50      5.45 o 
 -11   6   5       46.45       54.14      6.73 o 
 -10   6   5        0.84       -2.56     20.18 o 
  -9   6   5      198.24      208.22      8.33 o 
  -8   6   5        2.42       10.25     16.66 o 
  -7   6   5      159.30      153.44      6.09 o 
  -6   6   5      332.64      344.68     13.77 o 
  -5   6   5     1013.56     1094.26     20.50 o 
  -4   6   5       30.81       19.86      3.20 o 
  -3   6   5        4.40        0.32     10.57 o 
  -2   6   5       37.99       39.08      2.88 o 
  -1   6   5     1232.38     1137.82     16.98 o 
   0   6   5      215.39      216.87     10.25 o 
   1   6   5       20.13       20.18      2.56 o 
   2   6   5      117.91      137.42      4.80 o 
   3   6   5      422.78      397.85     13.45 o 
   4   6   5      213.97      197.65      8.65 o 
   5   6   5        1.56       19.86     11.21 o 
   6   6   5      931.87      908.46     20.82 o 
   7   6   5       93.63       88.41      4.16 o 
   8   6   5       23.07       11.53     14.74 o 
   9   6   5       19.65       16.66     17.30 o 
 -10   7   5        0.55       -5.45     22.10 o 
  -9   7   5      211.27      196.36      8.65 o 
  -8   7   5       56.90       56.70      5.13 o 
  -7   7   5     1286.16     1284.85     26.27 o 
  -6   7   5        5.93      -11.21     14.74 o 
  -5   7   5     3195.85     2944.50     31.07 o 
  -4   7   5       82.86       69.83      3.84 o 
  -3   7   5      672.95      634.90     16.34 o 
  -2   7   5      735.90      657.00     15.38 o 
  -1   7   5     6193.98     5829.42     36.20 o 
   0   7   5       25.14       19.86      2.88 o 
   1   7   5     2365.56     2247.45     24.02 o 
   2   7   5        1.19       12.17      9.61 o 
   3   7   5       68.84       71.75      3.20 o 
   4   7   5        0.07        7.05     10.57 o 
   5   7   5     2424.15     2426.52     29.47 o 
   6   7   5        0.31       10.25     12.81 o 
   7   7   5      432.57      426.36     17.30 o 
   8   7   5        3.29       12.49     14.74 o 
   9   7   5       76.71       82.65      5.13 o 
 -10   8   5      160.54      163.37      7.69 o 
  -9   8   5       10.14       -4.16     20.82 o 
  -8   8   5       81.44       84.89      5.45 o 
  -7   8   5       23.13       18.58     16.66 o 
  -6   8   5      366.53      349.80     13.77 o 
  -5   8   5        2.74        7.05     14.41 o 
  -4   8   5     1305.20     1202.85     22.42 o 
  -3   8   5      720.07      688.40     17.62 o 
  -2   8   5      698.61      614.08     16.66 o 
  -1   8   5        3.65       15.06     10.57 o 
   0   8   5      948.42      928.32     18.26 o 
   1   8   5     1714.13     1706.41     23.06 o 
   2   8   5      841.97      833.83     17.94 o 
   3   8   5        9.51        4.16      3.20 o 
   4   8   5      582.76      575.96     17.94 o 
   5   8   5       99.79      103.15      5.45 o 
   6   8   5      224.08      221.03     10.57 o 
   7   8   5       94.44       94.18      4.80 o 
   8   8   5       64.06       72.40      4.80 o 
  -9   9   5       29.58       34.60      6.41 o 
  -8   9   5       72.02       80.40      5.77 o 
  -7   9   5      136.57      134.86      5.45 o 
  -6   9   5        6.02       -0.96     15.70 o 
  -5   9   5      313.87      336.03     12.17 o 
  -4   9   5      222.58      250.18     10.57 o 
  -3   9   5     1436.46     1364.30     23.38 o 
  -2   9   5      157.98      148.31      6.73 o 
  -1   9   5      430.95      440.14     16.02 o 
   0   9   5       17.58       23.38      3.52 o 
   1   9   5      244.33      261.07     10.57 o 
   2   9   5        4.40       -2.56     12.17 o 
   3   9   5      784.81      755.66     19.86 o 
   4   9   5        6.27       14.09     12.81 o 
   6   9   5       15.37       23.70      4.16 o 
   7   9   5       67.75       60.54      4.80 o 
   8   9   5        7.48       22.10     17.62 o 
  -9  10   5        3.87      -23.38     23.38 o 
  -7  10   5        8.37       12.17     18.58 o 
  -6  10   5      258.23      268.44     10.89 o 
  -5  10   5       13.46       18.26     15.06 o 
  -4  10   5     1603.31     1537.92     27.87 o 
  -3  10   5      316.38      297.27     12.81 o 
  -2  10   5     1042.56     1006.81     22.42 o 
  -1  10   5      205.81      219.11      9.29 o 
   0  10   5       11.32      -11.85     13.45 o 
   1  10   5      235.34      215.26      9.93 o 
   2  10   5     1862.77     1872.02     28.19 o 
   3  10   5       85.51       85.85      4.16 o 
   4  10   5      801.07      749.90     21.78 o 
   5  10   5       26.39       30.43      4.16 o 
   6  10   5      249.02      241.85     10.25 o 
   7  10   5        3.66      -14.09     17.30 o 
  -8  11   5       43.00       39.72      6.41 o 
  -7  11   5      145.89      137.74      6.09 o 
  -6  11   5      309.66      284.46     12.81 o 
  -5  11   5       51.13       16.98     17.30 o 
  -4  11   5       50.84       55.10      4.80 o 
  -3  11   5       52.81       47.73      4.48 o 
  -2  11   5      129.53      129.09      5.77 o 
  -1  11   5      272.32      278.05     10.89 o 
   0  11   5       72.94       81.04      4.16 o 
   1  11   5        9.38        8.65     13.45 o 
   2  11   5       62.96       70.15      4.48 o 
   3  11   5      105.50       97.06      6.73 o 
   4  11   5        1.21        1.92     14.41 o 
   5  11   5      135.71      147.03      5.77 o 
   6  11   5        0.63       21.46     17.30 o 
  -7  12   5       51.89       36.52      6.41 o 
  -6  12   5       97.43      100.90      6.09 o 
  -5  12   5      136.19      124.61      5.77 o 
  -4  12   5       84.41       75.60      5.13 o 
  -3  12   5        1.94        6.73     15.70 o 
  -2  12   5       21.19       24.02     16.66 o 
  -1  12   5      460.83      433.41     17.30 o 
   0  12   5      162.96      165.29      6.09 o 
   1  12   5       68.03       72.72      4.48 o 
   2  12   5        9.71        3.20     16.02 o 
   3  12   5       35.67       29.79      4.80 o 
   4  12   5       77.08       67.91      5.13 o 
   5  12   5        8.89       -0.32     17.94 o 
  -5  13   5      254.74      302.71     10.89 o 
  -4  13   5      103.22      115.32      5.77 o 
  -3  13   5      346.96      319.69     14.74 o 
  -2  13   5      142.70      133.26      5.45 o 
  -1  13   5      696.62      646.43     24.99 o 
   0  13   5        4.12       19.86     16.34 o 
   1  13   5      589.55      580.76     23.38 o 
   2  13   5       50.87       57.34      5.13 o 
   3  13   5      174.95      195.40      7.37 o 
   4  13   5       82.75       81.68      5.45 o 
  -3  14   5      121.75      119.16      6.09 o 
  -2  14   5       38.99       48.69      5.77 o 
  -1  14   5        2.80      -18.90     18.90 o 
   0  14   5       16.54        9.29     18.26 o 
   1  14   5       79.18       86.49      5.77 o 
   2  14   5      122.06      131.66      6.09 o 
 -12   0   6       34.82       42.92      6.41 o 
 -10   0   6      143.42      132.94      6.09 o 
  -8   0   6      506.14      448.15     17.94 o 
  -6   0   6     1239.22     1123.73     19.86 o 
  -4   0   6      710.17      682.31     15.70 o 
  -2   0   6    17918.84    21281.95    160.49 o 
   0   0   6    13470.30    15044.11    131.34 o 
   2   0   6     2788.24     2591.17     21.78 o 
   4   0   6     3974.78     3709.45     28.83 o 
   6   0   6     1955.05     1874.27     24.67 o 
   8   0   6      566.40      574.04     19.54 o 
  10   0   6      485.10      515.74     19.86 o 
 -12   1   6      100.11      109.23      6.73 o 
 -11   1   6      293.78      277.41     12.49 o 
 -10   1   6      480.71      492.99     19.86 o 
  -9   1   6       38.13       33.96      4.80 o 
  -8   1   6      637.41      593.58     20.18 o 
  -7   1   6      865.82      898.21     19.86 o 
  -6   1   6      786.30      763.99     18.26 o 
  -5   1   6       32.51       46.45      3.52 o 
  -4   1   6      772.27      740.29     15.70 o 
  -3   1   6       88.01       76.56      2.88 o 
  -2   1   6     1019.99      969.01     14.74 o 
  -1   1   6     2004.03     2045.32     18.26 o 
   0   1   6     1913.52     2027.39     18.58 o 
   1   1   6      652.94      676.86     12.81 o 
   2   1   6     2414.50     2441.26     21.46 o 
   3   1   6      193.02      178.10      8.65 o 
   4   1   6      275.44      248.26     11.21 o 
   5   1   6      962.71      977.34     17.94 o 
   6   1   6       86.26       78.80      3.52 o 
   7   1   6      203.91      201.17      8.97 o 
   8   1   6        5.76        0.64     13.77 o 
   9   1   6      291.30      265.56     12.49 o 
  10   1   6        0.38        2.24      5.13 o 
 -11   2   6      200.91      189.32      7.69 o 
 -10   2   6       12.94       20.18      5.13 o 
  -9   2   6      799.93      790.58     23.06 o 
  -8   2   6      425.65      426.04     17.30 o 
  -7   2   6      233.72      329.30     14.41 o 
  -6   2   6       28.74       33.96      4.16 o 
  -5   2   6      803.73      870.98     17.62 o 
  -4   2   6     2098.15     2126.05     21.46 o 
  -3   2   6      637.31      688.07     13.45 o 
  -2   2   6     1339.53     1231.68     16.02 o 
  -1   2   6       19.54       13.45      2.88 o 
   0   2   6     2300.68     2317.93     20.18 o 
   1   2   6      197.58      229.36      9.61 o 
   2   2   6     4344.03     4391.76     27.87 o 
   3   2   6        4.28        3.52      8.65 o 
   4   2   6     1023.47      962.92     16.66 o 
   5   2   6        1.40        5.77      9.93 o 
   6   2   6     1380.74     1316.89     21.78 o 
   7   2   6       64.61       61.82      3.84 o 
   8   2   6      518.11      495.88     19.86 o 
   9   2   6       85.10       87.45      4.80 o 
  10   2   6       55.28       47.73      5.45 o 
 -11   3   6      217.14      213.02      9.93 o 
 -10   3   6       24.94       12.49     17.62 o 
  -9   3   6     1035.84      978.94     24.02 o 
  -8   3   6       24.42        9.29     15.38 o 
  -7   3   6      115.52      125.25      4.80 o 
  -6   3   6      167.24      146.07      6.41 o 
  -5   3   6     3880.05     3679.98     29.15 o 
  -4   3   6      603.77      586.21     14.09 o 
  -3   3   6     1642.37     1771.12     18.90 o 
  -2   3   6       15.72       37.16      2.56 o 
  -1   3   6     2359.78     2084.73     19.22 o 
   0   3   6       27.81       38.44      2.56 o 
   1   3   6     3089.58     3039.64     23.38 o 
   2   3   6      588.66      631.06     13.13 o 
   3   3   6     4021.16     4113.71     29.15 o 
   4   3   6       44.90       36.52      2.88 o 
   5   3   6      835.46      803.39     17.62 o 
   6   3   6        0.08       -0.96     11.53 o 
   7   3   6     1681.87     1678.54     26.59 o 
   8   3   6        0.06      -12.17     14.41 o 
   9   3   6      676.27      637.46     23.70 o 
  10   3   6        0.01       -7.69     17.62 o 
 -11   4   6      113.87      121.73      6.41 o 
 -10   4   6       88.16       89.69      5.45 o 
  -9   4   6      175.74      188.68      8.65 o 
  -8   4   6      232.44      238.01      9.29 o 
  -7   4   6     1125.08     1085.93     22.42 o 
  -6   4   6       23.55       36.84      3.84 o 
  -5   4   6      377.52      371.27     14.09 o 
  -4   4   6     1836.14     1644.27     20.50 o 
  -3   4   6      566.15      526.63     13.45 o 
  -2   4   6      649.59      649.63     13.77 o 
  -1   4   6     1902.67     1926.80     19.54 o 
   0   4   6      307.04      279.65     10.89 o 
   1   4   6       73.69      107.63      4.80 o 
   2   4   6      209.55      195.40      8.33 o 
   3   4   6       62.82       65.67      2.88 o 
   4   4   6      268.33      278.05     11.21 o 
   5   4   6       32.21       31.07      3.20 o 
   6   4   6        3.55        4.80     12.49 o 
   7   4   6        9.11       15.70     13.45 o 
   8   4   6        2.65      -13.13     14.09 o 
   9   4   6       22.18       13.13     16.34 o 
 -11   5   6      218.53      218.15      9.61 o 
 -10   5   6        3.10      -19.54     19.54 o 
  -9   5   6      104.01      108.59      5.45 o 
  -8   5   6      212.14      229.36     10.25 o 
  -7   5   6     1485.77     1361.41     25.31 o 
  -6   5   6      591.33      542.00     17.94 o 
  -5   5   6      728.41      618.56     16.98 o 
  -4   5   6      118.23      136.46      6.09 o 
  -3   5   6     2975.05     3338.51     27.23 o 
  -2   5   6      469.25      470.89     13.45 o 
  -1   5   6      470.23      374.47     12.17 o 
   0   5   6     2334.15     2323.37     22.42 o 
   1   5   6     1592.32     1539.52     19.22 o 
   2   5   6      897.65      924.48     16.66 o 
   3   5   6      965.13      925.44     17.30 o 
   4   5   6      349.91      377.67     13.45 o 
   5   5   6      989.35      901.10     19.54 o 
   6   5   6      258.25      243.45     11.85 o 
   7   5   6       58.90       57.98      4.16 o 
   8   5   6       36.01       34.60      4.48 o 
   9   5   6      224.54      221.67      8.65 o 
 -11   6   6        0.24      -16.98     23.06 o 
 -10   6   6      191.43      178.75      6.73 o 
  -9   6   6       17.29       24.02      5.45 o 
  -8   6   6      304.66      327.70     14.09 o 
  -7   6   6        3.15      -15.38     15.38 o 
  -6   6   6     1331.86     1200.61     23.06 o 
  -5   6   6        8.18       14.74     13.13 o 
  -4   6   6      413.60      441.74     15.06 o 
  -3   6   6      637.24      592.94     15.38 o 
  -2   6   6     2158.42     2037.64     22.74 o 
  -1   6   6        0.95       -0.32      9.93 o 
   0   6   6     2565.69     2641.46     24.99 o 
   1   6   6        0.86        9.29      9.61 o 
   2   6   6      920.97      873.23     16.98 o 
   3   6   6        0.76      -10.25     10.25 o 
   4   6   6     1182.32     1218.55     20.82 o 
   5   6   6        4.93        6.73     12.17 o 
   6   6   6      696.61      764.63     20.50 o 
   7   6   6       19.69       21.14     13.77 o 
   8   6   6      347.77      369.34     14.41 o 
   9   6   6        3.23       10.57     16.66 o 
 -10   7   6      220.65      227.76      8.65 o 
  -9   7   6        3.20       18.90     18.90 o 
  -8   7   6      100.45      107.31      5.45 o 
  -7   7   6        8.38       11.85      4.80 o 
  -6   7   6      329.79      313.29     11.85 o 
  -5   7   6      166.55      162.73      7.05 o 
  -4   7   6     1467.75     1311.12     22.10 o 
  -3   7   6       72.43       70.79      3.52 o 
  -2   7   6       28.68       26.27      3.20 o 
  -1   7   6       39.32       49.65      3.20 o 
   0   7   6      236.68      234.80      9.61 o 
   1   7   6       57.25       77.84      3.52 o 
   2   7   6      651.40      677.82     16.34 o 
   3   7   6       28.37       30.43      3.52 o 
   4   7   6      100.36      106.35      4.80 o 
   5   7   6       39.20       52.53      3.84 o 
   6   7   6       88.28       82.97      4.16 o 
   7   7   6       59.17       56.38      4.48 o 
   8   7   6      421.37      415.47     16.66 o 
 -10   8   6       24.79       33.63     23.38 o 
  -9   8   6      185.11      191.88      7.05 o 
  -8   8   6       93.20       98.98      5.45 o 
  -7   8   6        6.99       -5.45     16.66 o 
  -6   8   6      504.78      499.08     20.50 o 
  -5   8   6      129.67      118.52      6.73 o 
  -4   8   6      163.16      147.03      6.73 o 
  -3   8   6     1088.11     1173.38     21.46 o 
  -2   8   6       89.67       99.94      4.48 o 
  -1   8   6        8.43       15.06     11.21 o 
   0   8   6     1080.71     1064.47     19.86 o 
   1   8   6      261.13      257.87     11.21 o 
   2   8   6      690.42      652.52     17.62 o 
   3   8   6      173.21      169.14      6.41 o 
   4   8   6     1088.98     1091.69     22.42 o 
   5   8   6      212.48      207.58      9.61 o 
   6   8   6      804.80      799.23     22.42 o 
   7   8   6       20.11       23.38     15.38 o 
   8   8   6      280.75      300.47     10.89 o 
  -9   9   6      261.62      277.73     11.85 o 
  -8   9   6       31.06       25.63     19.86 o 
  -7   9   6      181.63      175.86      6.41 o 
  -6   9   6      165.20      149.60      6.09 o 
  -5   9   6      816.85      780.65     22.10 o 
  -4   9   6       10.49       16.98     14.09 o 
  -3   9   6      636.16      606.39     18.90 o 
  -2   9   6       13.07       -6.73     13.13 o 
  -1   9   6      363.68      373.83     15.06 o 
   0   9   6       60.86       60.22      3.84 o 
   1   9   6      348.65      354.93     15.38 o 
   2   9   6       40.09       60.54      3.84 o 
   3   9   6      914.98      953.95     21.78 o 
   4   9   6       33.80       26.59      4.16 o 
   5   9   6      421.40      383.12     17.30 o 
   6   9   6      120.49      117.88      5.13 o 
   7   9   6      135.17      139.99      5.45 o 
  -8  10   6       16.27       11.85     20.82 o 
  -7  10   6      181.91      176.82      7.05 o 
  -6  10   6      140.47      127.81      5.45 o 
  -5  10   6      243.28      214.94      9.29 o 
  -4  10   6        2.83        0.32     15.06 o 
  -3  10   6      422.32      413.23     17.62 o 
  -2  10   6       17.20       26.59      4.16 o 
  -1  10   6     1357.31     1397.93     24.99 o 
   0  10   6      153.78      151.84      6.09 o 
   1  10   6       39.24       36.20      4.16 o 
   2  10   6      120.59      126.53      5.13 o 
   3  10   6      318.69      338.59     12.81 o 
   4  10   6        8.38        4.48     14.41 o 
   5  10   6      273.57      293.10     12.49 o 
   6  10   6        0.65       -2.56     16.66 o 
   7  10   6      126.25      145.11      5.77 o 
  -7  11   6      276.10      273.88     13.45 o 
  -6  11   6      134.77      109.87      6.41 o 
  -5  11   6      220.38      185.15      8.65 o 
  -4  11   6       96.79       86.17      5.13 o 
  -3  11   6      989.54      965.16     24.35 o 
  -2  11   6        0.77       11.53     14.74 o 
  -1  11   6       41.96       28.83     15.70 o 
   0  11   6      183.89      197.00      8.01 o 
   1  11   6      311.57      360.05     14.74 o 
   2  11   6        1.09       17.30     14.41 o 
   3  11   6      272.29      268.44     10.57 o 
   4  11   6        2.02      -10.25     15.70 o 
   5  11   6       63.13       73.36      5.13 o 
  -6  12   6      226.78      238.33      9.29 o 
  -5  12   6       49.60       55.42      5.45 o 
  -4  12   6      181.58      161.13      8.01 o 
  -3  12   6      245.05      207.58      8.01 o 
  -2  12   6      258.28      309.76     10.89 o 
  -1  12   6        2.42        1.60     15.38 o 
   0  12   6      325.05      313.29     13.13 o 
   1  12   6      372.63      362.30     13.77 o 
   2  12   6      350.57      320.33     13.45 o 
   3  12   6       57.60       66.63      4.80 o 
   4  12   6      218.63      219.43      8.65 o 
   5  12   6       29.98        0.96     18.90 o 
  -5  13   6       18.65        4.16     20.18 o 
  -4  13   6      112.02      110.19      6.09 o 
  -3  13   6       75.64       66.31      5.77 o 
  -2  13   6       79.47       71.43      5.45 o 
  -1  13   6      137.09      133.26      5.45 o 
   0  13   6        6.10       15.06     16.98 o 
   1  13   6       26.35       39.40      5.13 o 
   2  13   6       86.12       88.09      5.45 o 
   3  13   6       94.34      102.83      5.77 o 
  -2  14   6      212.11      240.89     10.89 o 
  -1  14   6        0.49       -5.13     18.90 o 
   0  14   6      356.51      342.12     16.34 o 
   1  14   6        0.61      -19.86     19.86 o 
 -11   0   7      456.05      469.29     20.82 o 
  -9   0   7      213.92      209.18      9.29 o 
  -7   0   7      709.89      703.13     19.86 o 
  -5   0   7      427.36      449.43     15.70 o 
  -3   0   7      330.80      331.86     12.49 o 
  -1   0   7      575.75      583.33     13.13 o 
   1   0   7     2268.59     2363.09     21.46 o 
   3   0   7        5.20        0.00      9.29 o 
   5   0   7       14.57       14.09     11.21 o 
   7   0   7      689.86      652.52     20.50 o 
   9   0   7       52.92       48.69      4.80 o 
 -11   1   7      141.45      134.22      6.09 o 
 -10   1   7      600.89      597.74     23.70 o 
  -9   1   7      537.58      560.58     21.46 o 
  -8   1   7        9.88        3.20     15.38 o 
  -7   1   7      858.44      953.63     22.42 o 
  -6   1   7       59.68       56.70      4.16 o 
  -5   1   7     1492.11     1590.45     22.10 o 
  -4   1   7     1072.59     1184.59     18.90 o 
  -3   1   7     4296.37     4517.97     29.79 o 
  -2   1   7      425.51      416.75     12.49 o 
  -1   1   7     3065.24     3172.26     24.02 o 
   0   1   7      811.72      778.41     14.09 o 
   1   1   7     2400.90     2469.77     22.10 o 
   2   1   7      262.65      231.92     10.89 o 
   3   1   7     1389.88     1426.44     19.22 o 
   4   1   7      449.21      427.96     14.09 o 
   5   1   7     1009.04      994.31     19.22 o 
   6   1   7       89.84       87.13      3.84 o 
   7   1   7      699.10      716.58     19.86 o 
   8   1   7       39.51       34.28      4.48 o 
   9   1   7      208.81      209.18      8.33 o 
 -11   2   7       13.10        8.65     20.82 o 
 -10   2   7       87.43       90.33      5.45 o 
  -9   2   7      115.87      116.60      5.77 o 
  -8   2   7      123.35      114.04      4.80 o 
  -7   2   7      422.22      475.05     19.22 o 
  -6   2   7     1855.33     1903.74     25.95 o 
  -5   2   7      283.15      301.43     10.89 o 
  -4   2   7     2252.70     2244.57     23.38 o 
  -3   2   7       39.50       40.04      2.88 o 
  -2   2   7     3355.60     3085.77     24.67 o 
  -1   2   7      477.62      511.57     12.81 o 
   0   2   7     2120.10     2004.64     20.18 o 
   1   2   7      313.88      322.58     11.21 o 
   2   2   7     1080.68     1077.92     16.66 o 
   3   2   7       25.86       12.17      9.61 o 
   4   2   7      612.54      602.23     15.06 o 
   5   2   7      104.64       87.45      4.80 o 
   6   2   7      409.09      414.19     16.34 o 
   7   2   7      167.85      168.50      6.73 o 
   8   2   7      444.41      441.42     18.90 o 
   9   2   7       18.18        5.77     16.34 o 
 -11   3   7       53.19       45.17      6.09 o 
 -10   3   7      163.33      174.26      6.09 o 
  -9   3   7       65.27       71.43      4.80 o 
  -8   3   7      992.76     1045.57     24.35 o 
  -7   3   7       95.98       91.94      4.48 o 
  -6   3   7      293.75      312.00     12.17 o 
  -5   3   7      324.15      306.88     13.13 o 
  -4   3   7     1509.13     1407.86     19.86 o 
  -3   3   7       40.31       29.79      2.88 o 
  -2   3   7     4589.36     4469.60     29.47 o 
  -1   3   7        3.61       -0.96      8.97 o 
   0   3   7     1542.23     1480.90     17.94 o 
   1   3   7      710.03      672.70     14.41 o 
   2   3   7     1210.00     1159.28     17.62 o 
   3   3   7       96.56       91.62      4.48 o 
   4   3   7      737.63      696.40     16.34 o 
   5   3   7      108.23       98.98      3.52 o 
   6   3   7       42.19       48.05      3.84 o 
   7   3   7        0.46      -13.45     13.45 o 
   8   3   7        1.15       -9.93     14.74 o 
   9   3   7        0.17       13.13     16.34 o 
 -11   4   7        0.52        7.69     21.14 o 
 -10   4   7      319.58      336.35     13.13 o 
  -9   4   7       12.87        9.61     16.66 o 
  -8   4   7      432.74      366.78     15.70 o 
  -7   4   7      206.14      174.58      7.37 o 
  -6   4   7     1297.67     1181.71     21.78 o 
  -5   4   7       73.09       60.54      3.84 o 
  -4   4   7     3035.87     2600.78     25.31 o 
  -3   4   7       66.78       60.54      3.20 o 
  -2   4   7     2784.40     2741.41     24.67 o 
  -1   4   7      930.05      957.47     16.66 o 
   0   4   7     2558.76     2580.28     24.02 o 
   1   4   7      122.52      103.15      4.80 o 
   2   4   7     2195.29     2140.14     23.06 o 
   3   4   7       20.78       16.02     10.57 o 
   4   4   7     1274.24     1304.07     21.14 o 
   5   4   7       34.14       42.60      3.52 o 
   6   4   7      488.80      509.97     18.26 o 
   7   4   7       21.64       11.85     13.77 o 
   8   4   7      157.59      161.13      5.77 o 
   9   4   7       36.64       31.07      5.13 o 
 -11   5   7       14.70       -6.73     22.42 o 
 -10   5   7      155.47      148.31      6.41 o 
  -9   5   7      140.21      136.78      6.73 o 
  -8   5   7      186.48      167.21      6.73 o 
  -7   5   7       51.89       43.24      4.48 o 
  -6   5   7      496.19      443.34     16.98 o 
  -5   5   7      115.49      129.09      5.77 o 
  -4   5   7      767.59      704.41     16.98 o 
  -3   5   7     1224.21     1189.08     19.22 o 
  -2   5   7     1163.36     1031.47     17.62 o 
  -1   5   7      933.95      920.64     16.66 o 
   0   5   7      285.17      294.39     11.85 o 
   1   5   7     1096.27     1008.73     17.30 o 
   2   5   7      331.50      345.96     13.13 o 
   3   5   7      406.89      370.95     13.77 o 
   4   5   7      529.04      519.26     16.34 o 
   5   5   7     1931.83     1930.97     26.91 o 
   6   5   7      109.45      121.73      4.48 o 
   7   5   7      355.30      340.19     15.06 o 
   8   5   7        8.08       17.94     14.41 o 
   9   5   7      303.69      336.99     12.81 o 
 -10   6   7        0.65       19.22     21.78 o 
  -9   6   7      156.27      139.34      6.09 o 
  -8   6   7      375.26      377.35     16.02 o 
  -7   6   7      322.61      308.80     13.13 o 
  -6   6   7       97.93       94.18      4.48 o 
  -5   6   7      768.40      701.21     18.58 o 
  -4   6   7      190.79      182.27      7.69 o 
  -3   6   7      295.48      281.25     11.53 o 
  -2   6   7      561.30      549.05     15.38 o 
  -1   6   7      232.88      215.90      9.93 o 
   0   6   7      989.92      954.91     17.62 o 
   1   6   7      863.17      823.26     17.30 o 
   2   6   7      166.64      167.85      7.69 o 
   3   6   7      397.41      389.20     15.38 o 
   4   6   7      483.46      485.30     16.66 o 
   5   6   7      171.42      163.37      6.73 o 
   6   6   7       72.30       63.11      4.16 o 
   7   6   7      257.93      243.77      8.33 o 
   8   6   7       12.16       11.21      4.80 o 
 -10   7   7       64.91       41.32     24.35 o 
  -9   7   7      124.24      122.69      6.41 o 
  -8   7   7        9.84       19.54     17.62 o 
  -7   7   7      509.93      492.67     20.18 o 
  -6   7   7        3.45        3.84      4.48 o 
  -5   7   7      352.32      352.69     14.09 o 
  -4   7   7       73.06       78.48      3.84 o 
  -3   7   7       78.82       68.23      3.84 o 
  -2   7   7        9.30       12.17      3.52 o 
  -1   7   7     2186.16     2007.20     24.67 o 
   0   7   7      163.98      166.89      7.69 o 
   1   7   7      926.94      892.45     18.26 o 
   2   7   7        0.37       16.66     10.89 o 
   3   7   7     1579.31     1501.72     24.02 o 
   4   7   7        9.51       18.58     12.81 o 
   5   7   7      599.28      579.48     18.58 o 
   6   7   7        2.55        0.00     14.09 o 
   7   7   7      999.27      946.58     25.31 o 
   8   7   7        0.02        5.13     17.94 o 
  -9   8   7      135.63      143.19      6.73 o 
  -8   8   7      112.82       90.33      5.77 o 
  -7   8   7      154.53      142.55      6.41 o 
  -6   8   7       18.88        8.01     16.02 o 
  -5   8   7      767.91      681.03     20.50 o 
  -4   8   7      317.90      296.31     11.53 o 
  -3   8   7      161.28      158.89      7.37 o 
  -2   8   7       12.04       20.82      3.52 o 
  -1   8   7       75.69       79.76      3.84 o 
   0   8   7       55.99       54.46      3.52 o 
   1   8   7       89.34       89.69      3.84 o 
   2   8   7      215.80      240.57      9.93 o 
   3   8   7      449.79      457.76     17.30 o 
   4   8   7      161.31      170.42      6.73 o 
   5   8   7       81.36       81.04      4.16 o 
   6   8   7       46.81       55.10      4.48 o 
   7   8   7       31.57       39.40      5.13 o 
  -9   9   7       62.13       25.31     23.38 o 
  -8   9   7      192.01      188.36      7.37 o 
  -7   9   7       47.48       37.48      5.45 o 
  -6   9   7      179.15      159.85      7.69 o 
  -5   9   7       25.34       25.63     15.70 o 
  -4   9   7      263.36      253.38      9.61 o 
  -3   9   7       34.84       38.76      4.16 o 
  -2   9   7      666.37      658.28     19.22 o 
  -1   9   7        9.78       -5.13     12.81 o 
   0   9   7      115.37      112.44      5.13 o 
   1   9   7      191.72      195.08      7.69 o 
   2   9   7      277.82      273.88     12.49 o 
   3   9   7       48.32       51.57      4.16 o 
   4   9   7      181.20      187.71      7.69 o 
   5   9   7      102.28      109.87      4.80 o 
   6   9   7      164.15      174.26      8.01 o 
   7   9   7        5.50       27.23     17.30 o 
  -8  10   7      136.55      146.71      6.73 o 
  -7  10   7        5.54        3.20     19.22 o 
  -6  10   7      186.02      156.00      7.05 o 
  -5  10   7        3.23        3.84     16.34 o 
  -4  10   7      434.06      472.49     19.22 o 
  -3  10   7        4.66        6.41     14.41 o 
  -2  10   7      492.74      468.65     19.22 o 
  -1  10   7        0.00        6.73     14.09 o 
   0  10   7      220.89      201.81      9.29 o 
   1  10   7        5.06       13.45     13.45 o 
   2  10   7      996.35      931.85     23.06 o 
   3  10   7       42.92       40.68      4.48 o 
   4  10   7      495.54      466.08     20.18 o 
   5  10   7        3.31       16.98     16.34 o 
   6  10   7      104.50      110.84      5.45 o 
  -7  11   7      136.88      122.69      6.41 o 
  -6  11   7       88.26       87.77      5.77 o 
  -5  11   7       12.83       10.25     16.98 o 
  -4  11   7      112.99      102.83      5.13 o 
  -3  11   7       35.88       38.44      4.80 o 
  -2  11   7      145.60      140.31      6.09 o 
  -1  11   7      258.63      249.86     10.57 o 
   0  11   7      367.19      351.73     16.02 o 
   1  11   7      393.08      388.88     15.38 o 
   2  11   7      166.55      164.65      6.73 o 
   3  11   7       91.32       96.42      4.80 o 
   4  11   7      159.16      163.69      6.73 o 
   5  11   7      164.23      171.38      6.41 o 
  -6  12   7       23.00       10.57     20.82 o 
  -5  12   7      261.10      252.10     10.57 o 
  -4  12   7      160.47      131.98      7.05 o 
  -3  12   7       73.07       63.43      5.13 o 
  -2  12   7       49.71       19.54     17.30 o 
  -1  12   7       57.42       27.55     16.98 o 
   0  12   7      253.11      249.22     10.57 o 
   1  12   7      115.16      107.31      5.45 o 
   2  12   7      121.86      121.41      5.45 o 
   3  12   7       32.23       26.27      5.13 o 
   4  12   7       46.69       24.99     17.94 o 
  -4  13   7       10.84      -17.62     20.18 o 
  -3  13   7       33.35       18.58     19.54 o 
  -2  13   7        0.05       -7.05     18.26 o 
  -1  13   7      353.30      358.45     15.06 o 
   0  13   7       20.93       24.02     17.62 o 
   1  13   7      231.09      234.16      8.97 o 
   2  13   7      102.83       93.54      5.77 o 
 -10   0   8      195.75      193.48      8.65 o 
  -8   0   8     1090.18     1217.58     25.63 o 
  -6   0   8      441.78      482.42     17.62 o 
  -4   0   8      735.68      830.62     17.62 o 
  -2   0   8     2328.26     2191.08     23.06 o 
   0   0   8       39.89       36.52      2.88 o 
   2   0   8      710.51      687.11     15.06 o 
   4   0   8     1934.05     1958.51     24.67 o 
   6   0   8     1697.11     1626.97     26.91 o 
   8   0   8      160.30      171.38      6.09 o 
 -11   1   8       47.50       39.08     21.78 o 
 -10   1   8      246.10      261.07      9.29 o 
  -9   1   8       15.26       15.70      5.13 o 
  -8   1   8      470.44      556.42     21.14 o 
  -7   1   8      276.43      330.58     13.77 o 
  -6   1   8     1135.19     1326.50     23.70 o 
  -5   1   8      860.77      885.40     19.54 o 
  -4   1   8     1735.94     1761.83     22.42 o 
  -3   1   8      343.36      323.86     13.45 o 
  -2   1   8       61.96       50.93      2.88 o 
  -1   1   8      257.79      294.07     12.17 o 
   0   1   8      142.50      126.53      5.45 o 
   1   1   8      570.44      579.80     14.09 o 
   2   1   8      114.70      108.91      5.77 o 
   3   1   8       31.31       29.15      2.88 o 
   4   1   8      466.88      404.58     14.74 o 
   5   1   8      254.62      271.32     11.21 o 
   6   1   8       10.15       15.06     13.45 o 
   7   1   8       52.25       50.93      4.16 o 
   8   1   8      154.55      146.39      6.09 o 
   9   1   8       16.89       17.94      5.13 o 
 -11   2   8      133.77      131.66      6.73 o 
 -10   2   8      221.29      222.31      8.65 o 
  -9   2   8      179.86      184.19      6.73 o 
  -8   2   8      390.65      417.71     16.02 o 
  -7   2   8        3.82      -14.09     15.70 o 
  -6   2   8       22.16        5.13     14.41 o 
  -5   2   8      195.83      179.71      8.33 o 
  -4   2   8     1012.89      959.08     17.94 o 
  -3   2   8     1802.56     1864.98     22.10 o 
  -2   2   8      369.98      350.44     13.13 o 
  -1   2   8     1725.28     1785.53     20.50 o 
   0   2   8       72.51       93.54      3.52 o 
   1   2   8       80.22       99.62      3.84 o 
   2   2   8      242.60      254.34      9.93 o 
   3   2   8     1591.48     1557.78     21.78 o 
   4   2   8      796.70      709.86     17.62 o 
   5   2   8      272.35      273.88     10.57 o 
   6   2   8        3.12       -7.69     13.13 o 
   7   2   8       71.88       68.55      4.48 o 
   8   2   8      392.74      402.98      7.37 o 
   9   2   8      137.22      143.83      7.69 o 
 -11   3   8       93.81       95.14      6.41 o 
 -10   3   8       96.24       98.98      5.77 o 
  -9   3   8       32.36       16.98     17.94 o 
  -8   3   8       17.20       22.42      4.80 o 
  -7   3   8      373.89      392.09     14.74 o 
  -6   3   8       99.97       79.12      4.16 o 
  -5   3   8     2072.36     2017.78     24.99 o 
  -4   3   8       19.15        9.29     11.53 o 
  -3   3   8     1563.14     1522.86     20.50 o 
  -2   3   8      325.96      363.26     12.81 o 
  -1   3   8     1082.02     1036.28     17.30 o 
   0   3   8        1.21       -3.20      9.61 o 
   1   3   8     1478.36     1431.57     19.54 o 
   2   3   8       36.77       40.68      2.88 o 
   3   3   8     1725.30     1629.53     22.42 o 
   4   3   8       26.26       35.88      3.52 o 
   5   3   8       77.10      106.35      4.48 o 
   6   3   8       32.94       34.60      3.84 o 
   7   3   8      570.78      533.99     20.50 o 
   8   3   8        6.90       -9.93     15.70 o 
   9   3   8       71.62       67.91      5.45 o 
 -11   4   8       72.04       92.90      6.41 o 
 -10   4   8        0.56       21.46     18.26 o 
  -9   4   8      203.47      234.48      9.61 o 
  -8   4   8       80.94       82.33      4.80 o 
  -7   4   8      304.53      293.10     11.53 o 
  -6   4   8        1.21       16.98     13.45 o 
  -5   4   8       69.51       86.17      3.84 o 
  -4   4   8      111.83       97.70      4.80 o 
  -3   4   8      269.97      279.97     11.85 o 
  -2   4   8       35.25       42.28      3.20 o 
  -1   4   8     1112.51     1121.16     18.26 o 
   0   4   8      419.63      424.76     13.45 o 
   1   4   8      439.92      449.43     14.41 o 
   2   4   8       17.55       -3.20     10.25 o 
   3   4   8      166.43      161.77      6.41 o 
   4   4   8      744.37      783.85     18.90 o 
   5   4   8     1395.25     1392.17     24.35 o 
   6   4   8      287.89      268.12     12.81 o 
   7   4   8       65.32       71.75      4.48 o 
   8   4   8      143.91      134.22      6.09 o 
 -10   5   8       64.63       61.18      6.73 o 
  -9   5   8       31.76       28.19      5.45 o 
  -8   5   8      287.84      260.11     10.89 o 
  -7   5   8       57.03       53.50      4.48 o 
  -6   5   8     1216.43     1143.27     23.06 o 
  -5   5   8      136.04      130.70      5.13 o 
  -4   5   8      263.93      205.33      8.65 o 
  -3   5   8       13.32        7.05      3.20 o 
  -2   5   8     1044.94      969.01     17.94 o 
  -1   5   8      849.17      803.71     16.98 o 
   0   5   8     1291.65     1166.33     19.54 o 
   1   5   8      993.92      887.32     17.62 o 
   2   5   8        3.73      -11.21     11.21 o 
   3   5   8       15.98       17.30     11.53 o 
   4   5   8        5.89      -12.49     12.49 o 
   5   5   8      715.81      714.34     20.50 o 
   6   5   8      429.39      465.44     18.26 o 
   7   5   8        4.05        4.48     15.06 o 
   8   5   8        2.36        1.92      4.80 o 
 -10   6   8      113.94      119.16      6.73 o 
  -9   6   8       20.76        2.56     19.22 o 
  -8   6   8      200.49      185.15      8.97 o 
  -7   6   8      206.36      193.80     10.25 o 
  -6   6   8      699.43      597.10     19.86 o 
  -5   6   8      114.46       99.94      4.48 o 
  -4   6   8       83.78       76.88      4.16 o 
  -3   6   8       14.14        3.52     12.17 o 
  -2   6   8      909.55      811.72     18.26 o 
  -1   6   8       31.50       21.78     11.85 o 
   0   6   8      968.95     1041.08     19.22 o 
   1   6   8       98.87       96.42      3.52 o 
   2   6   8      683.53      727.16     17.62 o 
   3   6   8       81.31       88.09      4.80 o 
   4   6   8      452.24      484.02     17.30 o 
   5   6   8        6.01        0.32     13.45 o 
   6   6   8     1211.15     1201.57     26.27 o 
   7   6   8        9.82       12.81     16.02 o 
   8   6   8      230.10      249.54     10.57 o 
 -10   7   8      189.31      189.96      8.01 o 
  -9   7   8        0.09      -14.09     20.50 o 
  -8   7   8      503.51      439.18     18.58 o 
  -7   7   8       16.90        0.32     16.66 o 
  -6   7   8      560.91      501.00     20.18 o 
  -5   7   8      323.32      317.45     11.85 o 
  -4   7   8     1403.02     1247.70     24.02 o 
  -3   7   8      449.77      400.74     16.34 o 
  -2   7   8      800.78      890.52     19.22 o 
  -1   7   8      118.23      125.57      5.45 o 
   0   7   8      496.32      478.26     16.02 o 
   1   7   8      115.24      110.19      5.77 o 
   2   7   8      790.29      796.99     19.54 o 
   3   7   8      219.78      229.04      8.65 o 
   4   7   8      396.50      387.28     16.66 o 
   5   7   8       91.58       88.41      4.48 o 
   6   7   8       50.10       58.30      4.48 o 
   7   7   8        6.33       21.46      4.80 o 
  -9   8   8      129.44      142.23      6.73 o 
  -8   8   8      213.02      188.36      8.33 o 
  -7   8   8       28.14        5.77     17.94 o 
  -6   8   8      178.17      163.69      6.73 o 
  -5   8   8      200.17      171.38      9.61 o 
  -4   8   8      316.14      316.17     13.45 o 
  -3   8   8      643.26      715.94     19.86 o 
  -2   8   8      438.12      432.45     17.30 o 
  -1   8   8      131.29      114.04      4.48 o 
   0   8   8      650.64      651.24     19.54 o 
   1   8   8      367.41      350.44     15.06 o 
   2   8   8      564.61      569.87     19.22 o 
   3   8   8      799.34      737.09     21.14 o 
   4   8   8      110.35       96.74      4.48 o 
   5   8   8       11.99      -11.85     15.06 o 
   6   8   8      153.56      165.93      6.09 o 
   7   8   8       79.55       83.29      5.45 o 
  -8   9   8        8.45      -21.78     21.78 o 
  -7   9   8       42.44       30.43      5.45 o 
  -6   9   8      269.53      263.95      9.61 o 
  -5   9   8      127.70      122.37      4.80 o 
  -4   9   8       57.79       51.89      4.48 o 
  -3   9   8     1143.67     1140.70     24.02 o 
  -2   9   8      162.21      182.59      7.69 o 
  -1   9   8      691.81      648.67     19.86 o 
   0   9   8      237.47      229.04      9.93 o 
   1   9   8      872.02      846.96     21.78 o 
   2   9   8      112.66      106.03      4.48 o 
   3   9   8     1214.03     1207.33     25.95 o 
   4   9   8       15.69        5.45     16.02 o 
   5   9   8      251.57      269.08     10.57 o 
   6   9   8       39.42       38.12      5.13 o 
  -8  10   8        5.07       18.90     21.46 o 
  -7  10   8      382.45      362.62     16.98 o 
  -6  10   8        5.52       13.45     17.94 o 
  -5  10   8      245.74      232.24      8.65 o 
  -4  10   8        3.21      -16.34     16.34 o 
  -3  10   8      249.99      251.78     10.25 o 
  -2  10   8        7.36       11.85     15.38 o 
  -1  10   8      193.17      176.18      6.73 o 
   0  10   8        0.66      -14.74     14.74 o 
   1  10   8      738.76      691.92     22.10 o 
   2  10   8        1.72        1.28     14.74 o 
   3  10   8      106.69       99.94      5.45 o 
   4  10   8        9.38       23.70     16.66 o 
   5  10   8      382.52      412.91     15.06 o 
  -7  11   8       20.80       23.06     21.46 o 
  -6  11   8      184.76      191.56      7.37 o 
  -5  11   8       87.48       74.96      5.45 o 
  -4  11   8        2.67      -13.45     16.98 o 
  -3  11   8      214.15      186.75      6.09 o 
  -2  11   8       54.29       61.50      4.80 o 
  -1  11   8      351.19      329.94     12.81 o 
   0  11   8       44.85       66.95      4.80 o 
   1  11   8      374.93      363.90     14.09 o 
   2  11   8       55.36       71.11      4.80 o 
   3  11   8      490.51      477.30     20.18 o 
   4  11   8       28.45       34.28      5.13 o 
  -5  12   8      142.42      149.92      6.41 o 
  -4  12   8       27.12       17.94     19.22 o 
  -2  12   8      194.14      180.35      8.65 o 
  -1  12   8       63.02       60.54      5.13 o 
   0  12   8      287.28      261.07     13.13 o 
   1  12   8       34.44       32.99      5.13 o 
   2  12   8      137.72      139.34      5.77 o 
   3  12   8      173.75      177.46      6.73 o 
  -3  13   8        5.30        0.96     19.54 o 
  -2  13   8       71.02       75.92      5.77 o 
  -1  13   8        1.66        4.80     19.22 o 
   0  13   8      287.11      288.62     12.81 o 
   1  13   8        6.30       -6.41     18.58 o 
 -11   0   9        7.51       23.70     21.46 o 
  -9   0   9      209.64      244.41      8.97 o 
  -7   0   9      102.01      107.63      4.80 o 
  -5   0   9     1355.41     1476.73     23.70 o 
  -3   0   9     4732.03     4800.19     34.92 o 
  -1   0   9      237.18      236.73      8.65 o 
   1   0   9     5342.32     5300.87     36.20 o 
   3   0   9     1367.64     1320.73     22.10 o 
   5   0   9      316.95      332.51     13.45 o 
   7   0   9      582.00      541.68     21.14 o 
 -11   1   9        3.33        7.05      6.41 o 
 -10   1   9      277.84      288.94     11.21 o 
  -9   1   9      454.36      461.92     20.82 o 
  -8   1   9       19.22       18.58     17.94 o 
  -7   1   9      789.79      839.91     22.74 o 
  -6   1   9       80.83       87.77      4.48 o 
  -5   1   9      208.20      242.17      8.33 o 
  -4   1   9      311.96      388.56     15.70 o 
  -3   1   9      741.70      756.31     17.30 o 
  -2   1   9      547.52      681.99     15.70 o 
  -1   1   9     1435.15     1409.14     19.86 o 
   0   1   9     1115.06     1094.58     18.26 o 
   1   1   9       22.36       22.10      3.20 o 
   2   1   9      976.92      964.84     18.58 o 
   3   1   9      122.27      128.45      5.45 o 
   4   1   9       12.29       10.25     11.85 o 
   5   1   9      575.44      585.89     18.90 o 
   6   1   9      185.14      168.82      7.69 o 
   7   1   9       40.24       41.64      4.48 o 
   8   1   9       87.94       98.98      5.45 o 
 -11   2   9       18.41       20.82      6.41 o 
 -10   2   9       90.21      103.47      6.09 o 
  -9   2   9        6.26      -15.70     18.90 o 
  -8   2   9       17.85       18.58      5.13 o 
  -7   2   9      132.75      142.23      5.77 o 
  -6   2   9      471.95      525.03     18.26 o 
  -5   2   9      209.44      236.09     10.57 o 
  -4   2   9      624.32      584.29     16.66 o 
  -3   2   9      218.65      265.88     12.17 o 
  -2   2   9       68.64       62.14      3.20 o 
  -1   2   9     1717.05     1636.58     21.46 o 
   0   2   9      551.75      508.05     14.74 o 
   1   2   9      272.62      280.93     12.49 o 
   2   2   9     3381.37     3247.21     30.11 o 
   3   2   9      935.14      894.37     19.22 o 
   4   2   9      785.03      717.22     19.22 o 
   5   2   9      408.91      389.84     16.34 o 
   6   2   9      560.03      576.60     19.86 o 
   7   2   9       56.81       64.07      4.48 o 
   8   2   9      236.35      257.55     10.57 o 
 -11   3   9        7.72       22.42     21.46 o 
 -10   3   9      181.17      187.39      8.33 o 
  -9   3   9        8.47        9.93     18.58 o 
  -8   3   9      496.65      502.92     20.82 o 
  -7   3   9        5.63        4.80     15.38 o 
  -6   3   9      629.94      649.96     19.86 o 
  -5   3   9      110.60      114.36      4.48 o 
  -4   3   9      468.73      474.73     15.70 o 
  -3   3   9       78.54       88.41      3.84 o 
  -2   3   9      316.85      290.54     11.53 o 
  -1   3   9       19.43       18.58     10.25 o 
   0   3   9      764.83      731.64     16.34 o 
   1   3   9       49.44       51.25      3.20 o 
   2   3   9      244.23      245.05     10.25 o 
   3   3   9       26.55       12.49     12.17 o 
   4   3   9     1865.60     1794.50     25.95 o 
   5   3   9        6.29       11.53     12.81 o 
   6   3   9      204.78      206.29      8.33 o 
   7   3   9        5.03       -3.84     15.38 o 
   8   3   9      159.01      159.21      5.45 o 
 -10   4   9       80.11       90.97      6.41 o 
  -9   4   9       27.19       34.92      5.45 o 
  -8   4   9       63.58       64.71      4.80 o 
  -7   4   9      573.79      525.99     20.50 o 
  -6   4   9      429.77      395.29     17.62 o 
  -5   4   9      378.07      322.90     13.77 o 
  -4   4   9      874.23      808.20     18.58 o 
  -3   4   9        0.94       -0.64     11.85 o 
  -2   4   9      500.88      446.22     15.38 o 
  -1   4   9      993.85      891.49     17.94 o 
   0   4   9     1249.07     1217.26     20.18 o 
   1   4   9       52.48       56.38      3.20 o 
   2   4   9     1628.45     1485.06     22.74 o 
   3   4   9      119.45      111.48      5.45 o 
   4   4   9      843.47      855.93     21.14 o 
   6   4   9      254.05      242.17     13.45 o 
   7   4   9        0.98      -13.45     15.70 o 
   8   4   9      309.72      326.42     13.13 o 
 -10   5   9      161.31      161.77      6.73 o 
  -9   5   9       96.90       82.33      5.45 o 
  -8   5   9      127.41      112.12      5.13 o 
  -7   5   9      427.13      372.55     16.02 o 
  -6   5   9      264.54      210.78     10.25 o 
  -5   5   9      530.54      476.01     17.94 o 
  -4   5   9       40.25       34.60      3.84 o 
  -3   5   9      373.11      372.87     14.74 o 
  -2   5   9      260.94      251.14      9.61 o 
  -1   5   9      777.81      705.69     17.62 o 
   0   5   9      247.46      234.16      9.29 o 
   1   5   9      311.58      307.20     14.74 o 
   2   5   9      857.65      806.92     19.22 o 
   3   5   9      282.25      276.13      9.93 o 
   4   5   9        4.58        1.60     12.81 o 
   5   5   9      195.68      202.45      8.65 o 
   6   5   9      467.93      427.00     18.58 o 
   7   5   9       79.84       80.08      4.80 o 
 -10   6   9       71.15       65.03      6.73 o 
  -9   6   9      157.68      145.11      6.73 o 
  -8   6   9        1.09       -3.20     17.30 o 
  -7   6   9      405.36      404.58     14.74 o 
  -6   6   9       43.26       40.36      4.48 o 
  -5   6   9      793.57      789.30     21.14 o 
  -4   6   9      181.93      172.98      7.69 o 
  -3   6   9      735.49      703.45     18.58 o 
  -2   6   9      100.55      100.90      5.13 o 
  -1   6   9      823.43      862.66     18.90 o 
   0   6   9      373.86      355.25     14.74 o 
   1   6   9     1281.59     1255.70     23.06 o 
   2   6   9        6.62       11.53     12.49 o 
   3   6   9      161.94      167.85      6.73 o 
   4   6   9        5.01        5.45      3.84 o 
   5   6   9       46.02       60.86      4.16 o 
   6   6   9       26.09       23.06      4.48 o 
   7   6   9       29.76       24.35      5.13 o 
  -9   7   9       95.32       98.98      6.41 o 
  -8   7   9        4.66       -4.48     18.58 o 
  -7   7   9      128.39      121.73      5.45 o 
  -6   7   9       19.56       10.25     16.02 o 
  -5   7   9      394.57      377.67     16.98 o 
  -4   7   9      113.12      115.00      4.48 o 
  -3   7   9      905.06      878.67     20.82 o 
  -2   7   9      118.25      115.64      4.80 o 
  -1   7   9      579.63      598.38     18.26 o 
   0   7   9      291.73      245.37      9.61 o 
   1   7   9      926.21      886.04     21.14 o 
   2   7   9       94.09       84.25      4.16 o 
   3   7   9      221.37      228.72      9.61 o 
   4   7   9        3.33       -0.32     13.77 o 
   5   7   9      203.67      184.83      8.97 o 
   6   7   9       16.78        7.05     15.70 o 
   7   7   9      394.28      423.48     17.94 o 
  -9   8   9      125.25      121.73      6.73 o 
  -8   8   9        6.36       26.27     19.54 o 
  -7   8   9      166.49      155.68      6.73 o 
  -6   8   9       29.40       16.34     16.98 o 
  -5   8   9      142.94      126.21      5.13 o 
  -4   8   9       45.42       40.04      4.48 o 
  -3   8   9      273.11      332.19     12.49 o 
  -2   8   9      248.26      240.89     11.21 o 
  -1   8   9      548.45      515.74     19.54 o 
   0   8   9      204.52      188.68      7.69 o 
   1   8   9      182.81      199.89      9.29 o 
   2   8   9      251.53      250.50     10.25 o 
   3   8   9      493.62      458.08     18.90 o 
   4   8   9      401.93      378.95     14.74 o 
   5   8   9        1.60        0.00     15.06 o 
   6   8   9      147.76      143.83      6.41 o 
  -8   9   9      414.50      397.21     16.02 o 
  -7   9   9       16.05       19.54     18.90 o 
  -6   9   9       27.97      -19.22     19.22 o 
  -5   9   9       21.58       15.70     16.66 o 
  -4   9   9      646.45      613.76     21.46 o 
  -3   9   9       74.88       66.95      4.48 o 
  -2   9   9      149.74      136.14      7.05 o 
  -1   9   9      117.52      110.51      4.80 o 
   0   9   9      259.77      233.52     12.17 o 
   1   9   9       82.14       78.48      4.48 o 
   2   9   9      193.49      213.02      8.65 o 
   3   9   9       95.80       93.86      4.80 o 
   4   9   9      182.28      170.42      8.65 o 
   5   9   9       46.05       49.33      5.13 o 
  -7  10   9        3.45       36.52     21.14 o 
  -6  10   9       19.34       26.27     18.90 o 
  -5  10   9        5.72      -15.38     17.30 o 
  -4  10   9      223.02      200.85      9.29 o 
  -3  10   9        5.79      -16.66     16.66 o 
  -2  10   9      433.02      390.49     17.62 o 
  -1  10   9        0.03        0.00      4.48 o 
   0  10   9      523.61      535.60     20.18 o 
   1  10   9       10.16        6.73     15.38 o 
   2  10   9      186.91      190.92      7.69 o 
   3  10   9       23.55        8.97     16.02 o 
   4  10   9      467.12      450.71     20.18 o 
  -6  11   9      249.40      250.18      9.29 o 
  -5  11   9       43.10       30.75     19.54 o 
  -4  11   9       94.17       86.17      5.45 o 
  -3  11   9      100.99      104.43      5.45 o 
  -2  11   9      258.19      251.78      9.61 o 
  -1  11   9       63.73       55.10      4.80 o 
   0  11   9      150.38      164.01      8.33 o 
   1  11   9       97.58       90.33      5.13 o 
   2  11   9       99.12      109.87      5.45 o 
   3  11   9        5.03       21.14     17.30 o 
  -4  12   9       11.77       12.17     19.22 o 
  -3  12   9        8.94        7.69     18.90 o 
  -2  12   9      140.76      150.56      6.73 o 
  -1  12   9      282.22      291.82     13.13 o 
   0  12   9       17.18       17.30     18.58 o 
   1  12   9       99.82       95.14      5.77 o 
   2  12   9      151.12      150.24      6.09 o 
 -10   0  10       22.70       21.46     21.14 o 
  -8   0  10      343.62      410.99     18.26 o 
  -6   0  10      205.46      253.06     10.25 o 
  -4   0  10      311.30      328.34     12.81 o 
  -2   0  10      105.03      103.47      4.48 o 
   0   0  10     3963.25     3752.06     32.67 o 
   2   0  10        5.78       -0.32     11.85 o 
   4   0  10      704.91      658.92     19.54 o 
   6   0  10      215.51      215.58     10.25 o 
   8   0  10       34.80       35.56      5.45 o 
 -10   1  10       50.79       54.46      6.41 o 
  -9   1  10       14.48       25.31     19.22 o 
  -8   1  10      272.97      303.68     12.17 o 
  -7   1  10        1.82       -3.84     16.66 o 
  -6   1  10      311.77      308.48     13.13 o 
  -5   1  10      109.39       88.73      4.16 o 
  -4   1  10      566.85      591.97     17.94 o 
  -3   1  10        0.96        0.64     12.17 o 
  -2   1  10      201.99      239.93      9.61 o 
  -1   1  10       13.50        1.60     11.53 o 
   0   1  10     1150.43     1132.06     20.18 o 
   1   1  10      500.21      505.16     16.02 o 
   2   1  10      947.55      891.81     19.54 o 
   3   1  10       55.94       55.42      3.84 o 
   4   1  10      431.74      452.31     17.94 o 
   5   1  10       93.81       95.78      4.16 o 
   6   1  10      366.62      327.70     14.74 o 
   7   1  10       52.88       52.53      4.80 o 
   8   1  10      158.26      174.26      7.37 o 
 -10   2  10        1.12      -18.58     22.42 o 
  -9   2  10      480.52      568.59     24.99 o 
  -8   2  10       50.93       54.14      5.45 o 
  -7   2  10      547.84      580.44     22.10 o 
  -6   2  10      205.43      229.36      8.33 o 
  -5   2  10      947.08      948.18     21.46 o 
  -4   2  10       64.86       63.11      3.84 o 
  -3   2  10     1523.03     1421.32     22.42 o 
  -2   2  10     1194.81     1156.40     20.82 o 
  -1   2  10      239.25      225.83     10.25 o 
   0   2  10       42.53       48.37      3.52 o 
   1   2  10      111.46      117.56      4.80 o 
   2   2  10      402.21      366.78     15.70 o 
   3   2  10      646.18      681.67     19.22 o 
   4   2  10       13.29       23.38     13.13 o 
   5   2  10      113.35      107.95      5.13 o 
   6   2  10       54.03       54.14      4.48 o 
   7   2  10       26.70       28.83     16.02 o 
 -10   3  10        0.31       -6.41     23.06 o 
  -9   3  10      110.09      126.85      6.09 o 
  -8   3  10       13.76       11.53     17.62 o 
  -7   3  10      106.43       90.97      5.13 o 
  -6   3  10        0.22      -15.38     15.38 o 
  -5   3  10       50.66       44.53      4.16 o 
  -4   3  10       78.76       90.01      3.84 o 
  -3   3  10      215.85      207.90      9.29 o 
  -2   3  10      571.14      547.13     16.98 o 
  -1   3  10        5.06        9.61     11.53 o 
   0   3  10        1.31       -7.69     11.21 o 
   1   3  10      443.49      472.81     16.02 o 
   2   3  10        0.30        2.24     12.17 o 
   3   3  10     1011.96      993.35     22.10 o 
   4   3  10       33.90       28.51      3.84 o 
   5   3  10      163.77      183.23      8.33 o 
   6   3  10        2.50       13.77     14.74 o 
   7   3  10      264.75      280.29     11.85 o 
 -10   4  10       35.23       45.49      6.73 o 
  -9   4  10      201.15      202.45      9.93 o 
  -8   4  10       43.76       45.17      5.13 o 
  -7   4  10      864.82      850.80     24.02 o 
  -6   4  10      219.63      218.15      9.61 o 
  -5   4  10     1026.27     1133.66     23.38 o 
  -4   4  10       34.87       23.06      3.84 o 
  -3   4  10      951.86      914.87     20.18 o 
  -2   4  10     1145.53     1064.79     20.82 o 
  -1   4  10     1499.87     1439.90     23.38 o 
   0   4  10      112.70      103.47      4.16 o 
   1   4  10      259.31      281.25     11.85 o 
   2   4  10      411.70      404.90     16.66 o 
   3   4  10      265.74      271.96     10.89 o 
   4   4  10       97.77       93.22      4.80 o 
   5   4  10      292.96      287.34     12.81 o 
   6   4  10       24.01       23.70     15.38 o 
   7   4  10       13.98        7.69     17.62 o 
 -10   5  10        4.08      -23.70     23.70 o 
  -9   5  10        2.89        5.77     19.54 o 
  -8   5  10      112.39       93.54      5.45 o 
  -7   5  10        1.87        2.24     16.34 o 
  -6   5  10      592.09      566.03     20.82 o 
  -5   5  10      181.89      166.25      6.73 o 
  -4   5  10       34.03       29.79      4.16 o 
  -3   5  10        4.81       -4.16     12.81 o 
  -2   5  10      184.35      218.79      8.97 o 
  -1   5  10       77.23       74.00      3.84 o 
   0   5  10      634.87      621.77     18.26 o 
   1   5  10       65.09       67.59      3.84 o 
   2   5  10      238.48      228.40      8.33 o 
   3   5  10       66.86       75.60      4.16 o 
   4   5  10      244.14      226.80      9.61 o 
   5   5  10      277.38      261.71     11.21 o 
   6   5  10      188.12      165.61      8.65 o 
   7   5  10      281.23      314.89     13.13 o 
  -9   6  10       50.66       49.65      6.09 o 
  -8   6  10      233.49      211.42      7.69 o 
  -7   6  10        6.69        9.29     17.30 o 
  -6   6  10       58.47       57.66      4.80 o 
  -5   6  10      249.69      255.63     11.85 o 
  -4   6  10     1297.02     1243.85     24.67 o 
  -3   6  10      160.19      176.82      8.65 o 
  -2   6  10      459.87      439.18     17.30 o 
  -1   6  10       51.97       67.91      3.84 o 
   0   6  10     1459.65     1326.50     24.35 o 
   1   6  10      629.92      637.14     19.54 o 
   2   6  10      267.42      261.71      9.93 o 
   3   6  10        2.35        2.24     13.45 o 
   4   6  10      333.38      305.92     13.45 o 
   5   6  10        1.55      -16.02     16.02 o 
  -9   7  10       12.97       20.50     21.46 o 
  -8   7  10      113.55      100.58      6.09 o 
  -7   7  10       66.17       41.64      5.45 o 
  -6   7  10      120.70      115.64      5.77 o 
  -5   7  10       34.83       23.06     15.38 o 
  -4   7  10      487.22      467.37     18.90 o 
  -3   7  10       29.55       31.07      4.16 o 
  -2   7  10      399.29      392.73     15.70 o 
  -1   7  10        0.67       11.85     13.45 o 
   0   7  10      471.73      456.79     18.26 o 
   1   7  10      114.40      110.19      4.48 o 
   2   7  10      617.22      611.19     20.18 o 
   3   7  10       24.47       26.27      4.16 o 
   4   7  10      136.16      136.14      5.13 o 
   5   7  10        1.98      -13.13     15.70 o 
   6   7  10       66.72       67.91      5.45 o 
  -8   8  10        4.87       18.26     20.50 o 
  -7   8  10        4.25        3.84     17.62 o 
  -6   8  10      199.97      172.98      6.41 o 
  -5   8  10      225.37      197.00      7.69 o 
  -4   8  10      194.96      175.86      8.01 o 
  -3   8  10      278.81      256.27     11.21 o 
  -2   8  10      681.84      729.40     21.46 o 
  -1   8  10        1.83        2.56     14.09 o 
   0   8  10       33.29       33.96      4.16 o 
   1   8  10       53.67       49.65      4.48 o 
   2   8  10      243.75      234.48      8.33 o 
   3   8  10       15.64       26.27     15.06 o 
   4   8  10       39.84       39.72      4.80 o 
   5   8  10        2.90       -3.52     16.66 o 
  -7   9  10      173.92      168.50      6.73 o 
  -6   9  10       56.92       52.53      5.45 o 
  -5   9  10      349.88      293.75     13.77 o 
  -4   9  10        3.59      -11.53     16.66 o 
  -3   9  10       94.17       92.58      4.80 o 
  -2   9  10      197.09      205.33      8.97 o 
  -1   9  10      442.38      426.68     17.94 o 
   0   9  10       24.87       32.35      4.48 o 
   1   9  10       77.67       81.36      4.80 o 
   2   9  10       13.96       15.70     15.38 o 
   3   9  10      167.10      160.81      7.69 o 
   4   9  10        7.82        9.29     16.98 o 
  -6  10  10        7.91       16.66     19.86 o 
  -5  10  10      131.80      115.64      5.77 o 
  -4  10  10        6.49       26.91     17.30 o 
  -3  10  10      303.03      315.21     13.77 o 
  -2  10  10       30.38       12.81     16.98 o 
  -1  10  10      292.21      260.75     10.57 o 
   0  10  10        0.35      -16.02     16.02 o 
   1  10  10      101.71      103.79      5.13 o 
   2  10  10       19.64       22.42     16.66 o 
   3  10  10       15.67       -1.60     17.94 o 
  -5  11  10       94.29       96.10      6.09 o 
  -4  11  10        1.55      -19.22     19.22 o 
  -3  11  10      234.36      239.93      8.65 o 
  -2  11  10      215.82      213.66      9.93 o 
  -1  11  10      119.48      122.05      5.45 o 
   0  11  10       47.98       25.63     17.94 o 
   1  11  10      126.28      127.81      5.77 o 
   2  11  10       73.85       69.19      5.45 o 
  -9   0  11      519.53      600.62     24.99 o 
  -7   0  11      469.04      537.84     22.42 o 
  -5   0  11     1167.32     1221.11     24.99 o 
  -3   0  11      365.04      401.70     16.66 o 
  -1   0  11      111.39      111.48      3.84 o 
   1   0  11     1758.43     1782.33     26.59 o 
   3   0  11      886.59      885.08     22.10 o 
   5   0  11       77.87       79.12      4.48 o 
   7   0  11      401.46      409.71     16.34 o 
 -10   1  11       43.71        9.93     23.06 o 
  -9   1  11        3.28       -2.88      5.77 o 
  -8   1  11      190.08      204.05      8.33 o 
  -7   1  11       23.66       20.82     17.62 o 
  -6   1  11        2.49        0.96     16.02 o 
  -5   1  11        3.77      -15.06     15.06 o 
  -4   1  11      610.39      590.69     19.22 o 
  -3   1  11      201.54      199.89      8.97 o 
  -2   1  11      121.78      142.55      5.45 o 
  -1   1  11     1701.81     1687.51     24.99 o 
   0   1  11      180.02      177.14      8.33 o 
   1   1  11      703.14      744.13     19.54 o 
   2   1  11      424.93      450.07     16.98 o 
   3   1  11     1095.58     1076.96     24.99 o 
   4   1  11      128.64      124.29      7.05 o 
   5   1  11      746.70      744.77     23.38 o 
   6   1  11        3.20      -16.66     16.66 o 
   7   1  11      318.06      329.30     15.38 o 
 -10   2  11       95.47      108.91      7.05 o 
  -9   2  11      107.13      119.48      6.41 o 
  -8   2  11       65.52       35.24     19.22 o 
  -7   2  11      362.62      391.13     16.98 o 
  -6   2  11      144.90      168.17      6.73 o 
  -5   2  11      298.06      348.84     12.81 o 
  -4   2  11      504.69      536.56     18.58 o 
  -3   2  11      165.76      188.04      7.37 o 
  -2   2  11      263.62      303.36     12.81 o 
  -1   2  11      655.18      658.92     18.90 o 
   0   2  11      257.75      256.91      9.61 o 
   1   2  11      357.78      363.90     15.38 o 
   2   2  11      282.75      253.06     10.25 o 
   3   2  11      170.37      161.13      7.37 o 
   4   2  11       18.57        3.20     14.41 o 
   5   2  11      222.44      205.33     11.21 o 
   6   2  11       12.15       28.51     15.70 o 
   7   2  11      112.86      142.23      5.77 o 
 -10   3  11      128.87      137.10      7.37 o 
  -9   3  11        6.20        8.33     19.86 o 
  -8   3  11      207.03      214.62      8.33 o 
  -7   3  11        0.37       -6.73     16.98 o 
  -6   3  11      797.99      800.51     23.06 o 
  -5   3  11       12.12        1.60     15.38 o 
  -4   3  11      165.93      180.35      7.05 o 
  -3   3  11      286.31      281.57     13.13 o 
  -2   3  11     2156.89     2095.30     28.83 o 
  -1   3  11       25.34       28.83      3.84 o 
   0   3  11      739.38      728.12     20.18 o 
   1   3  11       90.60       88.41      4.16 o 
   2   3  11      587.45      570.51     18.90 o 
   3   3  11      137.98      141.91      6.09 o 
   4   3  11      548.19      570.51     19.86 o 
   5   3  11       80.21       73.68      4.80 o 
   6   3  11      197.05      205.01      8.65 o 
  -9   4  11       45.33       49.33      6.09 o 
  -8   4  11      120.90      114.68      5.77 o 
  -7   4  11       38.70       49.97      5.13 o 
  -6   4  11      192.39      194.44      7.69 o 
  -5   4  11       70.14       77.84      4.48 o 
  -4   4  11      581.48      560.58     19.54 o 
  -3   4  11      341.90      311.68     12.17 o 
  -2   4  11       81.10       60.54      4.16 o 
  -1   4  11       12.74      -11.21     13.45 o 
   0   4  11      331.99      301.11     13.13 o 
   1   4  11        5.33       24.02     13.13 o 
   2   4  11      306.37      294.39     11.21 o 
   3   4  11       24.38       25.63      4.16 o 
   4   4  11       77.49       82.33      4.48 o 
   5   4  11       42.90       44.53      4.80 o 
   6   4  11      101.43       93.54      5.45 o 
  -9   5  11       77.81       94.18      6.09 o 
  -8   5  11       78.69       76.24      5.77 o 
  -7   5  11       11.28       26.91     16.34 o 
  -6   5  11       49.68       56.38      4.80 o 
  -5   5  11        4.13       11.53     15.06 o 
  -4   5  11      804.86      748.94     22.10 o 
  -3   5  11       73.74       67.91      4.16 o 
  -2   5  11      130.27      139.02      5.77 o 
  -1   5  11      190.81      168.82      8.65 o 
   0   5  11      386.49      313.61     14.74 o 
   1   5  11      269.61      279.01     10.89 o 
   2   5  11      108.14       96.42      5.13 o 
   3   5  11       52.93       16.66     16.34 o 
   4   5  11      153.36      161.13      5.77 o 
   5   5  11      101.53       90.65      4.80 o 
   6   5  11       24.41       -3.20     17.94 o 
  -8   6  11       12.76       -9.93     19.54 o 
  -7   6  11      423.02      406.50     16.34 o 
  -6   6  11      222.78      201.81      7.05 o 
  -5   6  11      122.41      116.92      5.13 o 
  -4   6  11       52.38       61.18      4.48 o 
  -3   6  11      288.57      276.13     12.17 o 
  -2   6  11       14.21        9.93     13.77 o 
  -1   6  11      131.27      143.83      6.09 o 
   0   6  11       10.76       20.82     13.45 o 
   1   6  11      172.86      171.38      7.05 o 
   2   6  11       16.47       10.25     14.74 o 
   3   6  11      154.56      169.14      7.05 o 
   4   6  11       36.09       19.86     15.70 o 
   5   6  11       74.47       69.83      5.45 o 
  -8   7  11       63.37       25.63     21.14 o 
  -7   7  11       58.79       57.98      5.45 o 
  -6   7  11        7.95       22.42     16.66 o 
  -5   7  11      110.16      102.19      5.13 o 
  -4   7  11       67.88       62.79      4.80 o 
  -3   7  11      176.08      181.31      7.69 o 
  -2   7  11       34.88       22.74     15.38 o 
  -1   7  11      271.56      276.77     12.49 o 
   0   7  11        0.52      -14.74     14.74 o 
   1   7  11      133.83      130.38      4.80 o 
   2   7  11       89.75       91.62      4.80 o 
   3   7  11      224.61      209.18      9.93 o 
   4   7  11       19.10       17.94     16.66 o 
   5   7  11      305.86      331.22     14.41 o 
  -7   8  11       52.87       38.76      5.77 o 
  -6   8  11      280.31      270.68     10.89 o 
  -5   8  11      179.65      182.27      7.69 o 
  -4   8  11       11.89       19.22     15.70 o 
  -3   8  11      221.90      212.70      8.01 o 
  -2   8  11      177.09      205.97      9.29 o 
  -1   8  11      256.40      241.85     10.25 o 
   0   8  11       13.26       18.90     15.38 o 
   1   8  11      126.66      143.19      5.77 o 
   2   8  11       51.53       55.74      4.80 o 
   3   8  11       51.56       45.17      4.80 o 
   4   8  11       12.95        9.93     17.62 o 
  -6   9  11      190.90      173.62      9.29 o 
  -5   9  11       19.12       15.06     18.90 o 
  -4   9  11      481.38      473.77     19.22 o 
  -3   9  11      165.52      120.12      8.01 o 
  -2   9  11      155.84      141.27      6.41 o 
  -1   9  11        3.62        9.61     15.70 o 
   0   9  11      180.20      161.77      7.69 o 
   1   9  11       76.20       67.27      4.80 o 
   2   9  11      122.67      134.86      5.45 o 
   3   9  11       32.10        8.65     17.62 o 
  -5  10  11       10.77       -9.29     20.18 o 
  -4  10  11      149.33      151.52      8.01 o 
  -3  10  11        4.81      -15.06     18.58 o 
  -2  10  11       18.65       21.14      5.13 o 
  -1  10  11        0.05       -5.13      5.13 o 
   0  10  11       78.83       76.88      5.45 o 
   1  10  11        0.25       -8.01     17.62 o 
   2  10  11       33.66       30.11      5.45 o 
  -3  11  11       55.09       48.05      5.77 o 
  -2  11  11      180.68      197.32      8.65 o 
  -1  11  11       10.39       18.58     18.90 o 
   0  11  11       37.51       44.53      5.45 o 
  -8   0  12       41.70        4.48     19.86 o 
  -6   0  12       71.95       57.66      5.13 o 
  -4   0  12        8.04        2.56     15.06 o 
  -2   0  12      610.64      683.91     20.82 o 
   0   0  12       49.56       57.34      4.16 o 
   2   0  12       20.22       21.78     13.77 o 
   4   0  12       82.37       78.48      4.80 o 
   6   0  12      220.65      238.65      9.29 o 
  -9   1  12       14.28       32.67     21.78 o 
  -8   1  12      302.05      347.88     14.74 o 
  -7   1  12        7.41       -7.05     18.26 o 
  -6   1  12      464.58      445.58     20.18 o 
  -5   1  12       57.87       49.33      4.80 o 
  -4   1  12      685.98      711.78     21.14 o 
  -3   1  12      378.23      403.62     15.70 o 
  -2   1  12      678.33      708.90     19.86 o 
  -1   1  12        4.67       -7.37     13.77 o 
   0   1  12      470.68      496.20     18.58 o 
   1   1  12      242.40      221.35     10.57 o 
   2   1  12      407.31      393.05     18.90 o 
   3   1  12       73.52       74.00      4.48 o 
   4   1  12      102.99      105.39      5.13 o 
   5   1  12        5.51       12.81     15.38 o 
   6   1  12        1.86      -16.02     18.26 o 
  -9   2  12      170.61      208.22      8.65 o 
  -8   2  12       44.69       27.23      5.77 o 
  -7   2  12      158.95      179.71      6.73 o 
  -6   2  12        3.15      -16.66     16.66 o 
  -5   2  12      116.44      144.79      7.05 o 
  -4   2  12        5.70       19.22     15.06 o 
  -3   2  12      388.82      408.42     17.62 o 
  -2   2  12      100.37      103.15      4.48 o 
  -1   2  12      483.94      470.25     18.90 o 
   0   2  12      118.28      108.59      5.13 o 
   1   2  12      491.60      473.77     19.22 o 
   2   2  12       12.04        5.45      4.16 o 
   3   2  12      239.10      232.24     10.25 o 
   4   2  12      197.35      190.92      8.65 o 
   5   2  12      189.99      191.88      8.97 o 
   6   2  12      147.26      162.09      6.73 o 
  -9   3  12        5.33      -21.78     21.78 o 
  -8   3  12      115.82      120.77      6.09 o 
  -7   3  12       17.29       18.90     18.26 o 
  -6   3  12        0.11       14.09     15.38 o 
  -5   3  12      407.57      414.83     16.34 o 
  -4   3  12       39.14       42.92      4.48 o 
  -3   3  12      380.16      375.11     14.41 o 
  -2   3  12       73.29       69.83      4.16 o 
  -1   3  12      457.65      421.56     17.30 o 
   0   3  12       19.36       20.50      4.16 o 
   1   3  12      407.56      413.23     15.70 o 
   2   3  12        1.87       15.06     13.77 o 
   3   3  12      274.63      283.81     12.49 o 
   4   3  12       30.65       32.99      4.48 o 
   5   3  12      117.52      129.09      6.09 o 
   6   3  12       14.60       24.99     18.26 o 
  -9   4  12      125.43      139.34      6.73 o 
  -8   4  12        0.08        5.13     20.18 o 
  -7   4  12      398.75      435.97     18.58 o 
  -6   4  12       48.62       53.18      5.13 o 
  -5   4  12      354.51      419.96     18.26 o 
  -4   4  12        3.00        1.92     15.06 o 
  -3   4  12      643.28      648.99     20.82 o 
  -2   4  12       39.72       35.24      4.48 o 
  -1   4  12      600.83      593.58     20.18 o 
   0   4  12       14.98       14.74      4.16 o 
   1   4  12      502.60      463.20     19.54 o 
   2   4  12        4.78        6.41     15.06 o 
   3   4  12      223.10      227.44      9.29 o 
   4   4  12       28.66       28.19      4.80 o 
   5   4  12      232.01      245.70     11.53 o 
  -8   5  12      222.28      218.15      9.93 o 
  -7   5  12       62.03       64.71      5.45 o 
  -6   5  12      200.56      187.39      7.69 o 
  -5   5  12      241.20      230.00      9.93 o 
  -4   5  12      112.32      102.83      5.13 o 
  -3   5  12      115.22      115.96      6.09 o 
  -2   5  12      147.16      191.56      5.45 o 
  -1   5  12        6.37      -10.57     14.74 o 
   0   5  12      634.69      664.37     21.14 o 
   1   5  12      387.78      373.51     16.34 o 
   2   5  12       53.08       61.50      4.48 o 
   3   5  12      106.88       98.34      4.80 o 
   4   5  12       41.97       20.82     16.98 o 
   5   5  12        4.29       23.70     17.30 o 
  -8   6  12       56.85       74.32      6.09 o 
  -7   6  12        3.30       20.18     18.90 o 
  -6   6  12        7.51      -11.85     17.94 o 
  -5   6  12      693.92      591.01     22.74 o 
  -4   6  12       74.67       74.96      5.13 o 
  -3   6  12       13.69        9.61     15.70 o 
  -2   6  12       47.33       46.13      4.48 o 
  -1   6  12      102.64       98.02      4.80 o 
   0   6  12       54.53       54.78      4.48 o 
   1   6  12       44.96       54.78      4.80 o 
   2   6  12       74.72      -19.54     19.54 o 
   3   6  12       29.98       21.14      4.80 o 
   4   6  12      101.97      106.99      5.45 o 
  -7   7  12       15.29        6.73      5.77 o 
  -6   7  12      369.70      338.27     15.70 o 
  -5   7  12        3.32        4.48     16.98 o 
  -4   7  12      212.31      194.12      8.01 o 
  -3   7  12       15.17       16.02     15.06 o 
  -2   7  12      239.61      240.57      9.61 o 
  -1   7  12        0.35        5.13     15.38 o 
   0   7  12      143.71      142.87      5.77 o 
   1   7  12       15.53       -7.05     16.02 o 
   2   7  12      235.87      232.56     10.25 o 
   3   7  12        0.49      -17.62     17.62 o 
   4   7  12       44.42       30.43     18.58 o 
  -6   8  12        1.60      -15.70     19.86 o 
  -5   8  12      120.12      111.48      5.77 o 
  -4   8  12        4.95        3.20     16.98 o 
  -3   8  12       48.09       48.05      5.13 o 
  -2   8  12       17.84       14.41     16.34 o 
  -1   8  12       24.96        7.05     16.34 o 
   0   8  12       35.76       22.10     16.34 o 
   1   8  12       25.01       26.27     15.70 o 
   2   8  12       58.84       68.23      5.13 o 
   3   8  12      336.80      340.83     13.77 o 
  -5   9  12       32.06       31.07      5.77 o 
  -4   9  12       15.92       -2.88     19.86 o 
  -3   9  12        1.96        1.92     18.26 o 
  -2   9  12       20.40       19.54      5.13 o 
  -1   9  12      109.80      114.04      5.77 o 
   0   9  12       19.24       24.99      5.13 o 
   1   9  12       30.64        6.41     18.58 o 
   2   9  12        0.61       11.21     17.30 o 
  -3  10  12      343.62      355.25     16.02 o 
  -2  10  12       10.77        9.29     18.58 o 
  -1  10  12      120.72      118.84      5.77 o 
  -7   0  13      369.79      410.67     15.70 o 
  -5   0  13      118.54      130.38      6.09 o 
  -3   0  13      821.17      954.27     24.67 o 
  -1   0  13      482.54      515.10     20.18 o 
   1   0  13      131.66      130.70      4.80 o 
   3   0  13      197.24      206.93      9.29 o 
   5   0  13        9.29      -18.26     18.26 o 
  -8   1  13       51.77       57.66      6.41 o 
  -7   1  13      254.06      293.10     12.49 o 
  -6   1  13       14.78        5.13     17.62 o 
  -5   1  13      180.19      216.54      8.65 o 
  -4   1  13      101.41      100.58      5.13 o 
  -3   1  13      214.11      233.52      8.33 o 
  -2   1  13      122.21      126.21      6.09 o 
  -1   1  13      315.31      306.56     13.45 o 
   0   1  13       54.01       52.21      4.48 o 
   1   1  13      181.80      172.98      6.73 o 
   2   1  13       20.93       18.26     15.38 o 
   3   1  13       20.73       19.86     15.70 o 
   4   1  13       80.55       98.02      5.13 o 
   5   1  13      124.33      144.79      5.77 o 
  -8   2  13        0.21      -17.62     21.46 o 
  -7   2  13      106.87      116.28      5.77 o 
  -6   2  13        0.39        3.84      5.13 o 
  -5   2  13      130.84      129.41      5.13 o 
  -4   2  13      204.63      197.97      7.69 o 
  -3   2  13       15.60        9.93      4.48 o 
  -2   2  13       18.78       16.98     14.74 o 
  -1   2  13      311.61      326.42     14.09 o 
   0   2  13       48.24       57.66      4.48 o 
   1   2  13        2.99       21.78     14.74 o 
   2   2  13       82.52       92.90      4.80 o 
   3   2  13        1.96       17.30     15.38 o 
   4   2  13      188.19      202.13      8.65 o 
   5   2  13       27.68       33.31     17.94 o 
  -8   3  13      131.72      143.51      6.73 o 
  -7   3  13        9.33        8.65      5.45 o 
  -6   3  13      151.90      165.61      5.45 o 
  -5   3  13       11.00        7.05     16.98 o 
  -4   3  13      410.35      412.59     17.30 o 
  -3   3  13       13.06        2.88     15.70 o 
  -2   3  13      257.72      271.96     10.57 o 
  -1   3  13      207.30      225.19      9.61 o 
   0   3  13      330.50      361.98     15.38 o 
   1   3  13        2.47       14.09     15.38 o 
   2   3  13      247.04      245.70     12.17 o 
   3   3  13       12.67       24.99     15.06 o 
   4   3  13       59.79       71.11      5.13 o 
  -8   4  13        0.42       -2.24     21.46 o 
  -7   4  13       18.63       20.18     20.18 o 
  -6   4  13       23.12       14.41     18.26 o 
  -5   4  13      204.45      213.66      7.05 o 
  -4   4  13       52.05       56.70      4.80 o 
  -3   4  13       13.38       25.95      4.48 o 
  -2   4  13      109.63      103.15      6.41 o 
  -1   4  13      309.40      331.54     14.09 o 
   0   4  13       80.61       86.17      4.80 o 
   1   4  13      121.36      127.49      4.80 o 
   2   4  13      267.55      281.57     11.85 o 
   3   4  13      121.15      114.68      5.13 o 
   4   4  13      145.10      139.34      7.05 o 
  -7   5  13        4.19       17.30     18.90 o 
  -6   5  13      128.68      123.97      7.37 o 
  -5   5  13       26.63       34.60      5.13 o 
  -4   5  13      158.26      172.98      6.73 o 
  -3   5  13       39.81       15.38     16.02 o 
  -2   5  13       53.77       53.18      4.80 o 
  -1   5  13       72.43       63.43      4.80 o 
   0   5  13       66.78       73.04      4.80 o 
   1   5  13       13.28        8.97     16.34 o 
   2   5  13      226.24      235.44      8.33 o 
   3   5  13       39.62       33.96     18.26 o 
   4   5  13      281.18      337.31     15.06 o 
  -7   6  13      294.98      327.38     13.13 o 
  -6   6  13        0.03      -19.54     19.54 o 
  -5   6  13      196.34      197.32      8.65 o 
  -4   6  13       36.56       31.71     17.30 o 
  -3   6  13      330.23      328.02     13.13 o 
  -2   6  13        4.90        5.45     16.02 o 
  -1   6  13      294.28      298.23     11.53 o 
   0   6  13       34.06       11.21     16.66 o 
   1   6  13      538.53      511.89     20.82 o 
   2   6  13      186.45      188.04      8.01 o 
   3   6  13       74.59       72.40      5.45 o 
  -6   7  13        1.50        0.32     20.18 o 
  -5   7  13        1.65       -7.05     19.22 o 
  -4   7  13        7.39        1.92      5.45 o 
  -3   7  13       61.69       51.25      5.13 o 
  -2   7  13       48.31       48.69      5.13 o 
  -1   7  13       14.46       14.41      4.80 o 
   0   7  13        4.83      -15.38     16.98 o 
   1   7  13       56.07       58.62      5.45 o 
   2   7  13       34.43       16.02     18.58 o 
  -5   8  13      171.52      166.89      7.37 o 
  -4   8  13        5.30       20.18     18.26 o 
  -3   8  13       71.00       67.27      5.77 o 
  -2   8  13       19.93       -6.73     18.58 o 
  -1   8  13       94.93       86.49      5.45 o 
   0   8  13       45.89       44.85      5.45 o 
   1   8  13       89.21       87.77      5.77 o 
  -2   9  13      206.55      225.51      8.65 o 
  -6   0  14       34.84        4.16     19.86 o 
  -4   0  14      111.64      105.71      5.13 o 
  -2   0  14        3.85        9.93     16.02 o 
   0   0  14        5.98      -11.85     15.70 o 
   2   0  14      187.46      199.25      6.41 o 
   4   0  14        1.31      -18.58     18.58 o 
  -7   1  14        7.33        8.01     20.50 o 
  -6   1  14      241.92      292.14     13.45 o 
  -5   1  14      150.26      161.13      6.41 o 
  -4   1  14      207.32      231.92      9.29 o 
  -3   1  14       23.95       15.38     16.66 o 
  -2   1  14      416.14      425.08     18.58 o 
  -1   1  14       42.43       39.40      4.80 o 
   0   1  14      181.40      166.57      7.37 o 
   1   1  14       23.71       31.39      4.80 o 
   2   1  14      196.92      202.45      7.69 o 
   3   1  14       75.91       73.04      5.45 o 
  -7   2  14       74.81       61.50      6.41 o 
  -6   2  14       29.06       33.96      5.77 o 
  -5   2  14      266.20      287.98     14.09 o 
  -4   2  14        1.11       -7.69     16.66 o 
  -3   2  14      427.57      453.59     17.94 o 
  -2   2  14       15.47      -16.34     16.34 o 
  -1   2  14       98.37      111.48      5.13 o 
   0   2  14       29.68       28.83      4.80 o 
   1   2  14      193.93      229.36      8.33 o 
   2   2  14       20.22       25.31      4.80 o 
   3   2  14       58.07       60.54      5.45 o 
  -7   3  14      115.55      117.88      6.41 o 
  -6   3  14       49.39       40.68      5.77 o 
  -5   3  14       10.15        0.00     17.94 o 
  -4   3  14        4.38       26.27     16.98 o 
  -3   3  14       79.17       84.57      5.13 o 
  -2   3  14        2.44       15.38     16.02 o 
  -1   3  14        1.35        8.33     16.02 o 
   0   3  14      184.91      218.47     10.57 o 
   1   3  14       64.69       22.74     18.26 o 
   2   3  14       14.11      -17.94     17.94 o 
   3   3  14        7.40       21.46     16.66 o 
  -7   4  14       92.53       93.22      6.41 o 
  -6   4  14        0.92      -19.54     19.86 o 
  -5   4  14      214.54      227.76      9.61 o 
  -4   4  14        4.90        8.65     17.30 o 
  -3   4  14      126.59      128.13      5.45 o 
  -2   4  14        2.15       14.74     15.70 o 
  -1   4  14      243.59      255.95     13.45 o 
   0   4  14       16.82       15.06     16.34 o 
   1   4  14       69.12       70.47      5.13 o 
   2   4  14       47.85       54.78      5.45 o 
   3   4  14      146.79      146.71      6.09 o 
  -6   5  14      161.55      189.00      7.69 o 
  -5   5  14       33.31       25.95     19.86 o 
  -4   5  14       48.70       39.08      5.45 o 
  -3   5  14        8.41       -6.41     17.30 o 
  -2   5  14      175.68      182.27      6.73 o 
  -1   5  14       36.93       28.83     17.30 o 
   0   5  14      174.95      206.29      8.33 o 
   1   5  14       23.04        1.60     18.58 o 
   2   5  14       14.32       24.35     17.94 o 
  -5   6  14        9.19       35.24     19.22 o 
  -4   6  14        2.84       -5.45      5.45 o 
  -3   6  14       20.68       32.03     18.90 o 
  -2   6  14      163.88      186.11      6.09 o 
  -1   6  14       83.05      104.11      5.45 o 
   0   6  14       17.89       13.45      5.45 o 
   1   6  14        6.80        4.16      5.45 o 
  -4   7  14      294.69      300.47     13.45 o 
  -3   7  14       19.91        6.09     19.22 o 
  -2   7  14      159.32      189.32      6.09 o 
  -1   7  14       19.91       24.35      5.45 o 
   0   7  14      354.56      370.95     14.41 o 
  -5   0  15      277.03      306.56     12.49 o 
  -3   0  15      103.83      106.35      5.77 o 
  -1   0  15      176.21      189.96      6.41 o 
   1   0  15       72.48       90.97      5.77 o 
  -6   1  15       29.74       34.28     21.46 o 
  -5   1  15        1.57       31.07     18.58 o 
  -4   1  15      189.20      225.83     12.81 o 
  -3   1  15        1.76       -5.45     17.30 o 
  -2   1  15        7.65        7.37      5.13 o 
  -1   1  15        2.03      -17.30     17.30 o 
   0   1  15       77.01       76.56      5.45 o 
   1   1  15        7.58        7.05     18.26 o 
   2   1  15       41.10       28.83     19.22 o 
  -6   2  15       33.92       39.40     21.14 o 
  -5   2  15       14.57       13.45     19.86 o 
  -4   2  15        2.07       -6.41     19.22 o 
  -3   2  15       92.78       99.62      5.77 o 
  -2   2  15        1.42      -18.26     18.26 o 
  -1   2  15       35.33       35.88      5.45 o 
   0   2  15       76.43       87.13      5.45 o 
   1   2  15       61.50       79.44      5.45 o 
  -5   3  15        6.60        2.56     18.58 o 
  -4   3  15      186.44      195.72      7.69 o 
  -3   3  15        1.44       14.09     18.26 o 
  -2   3  15      168.22      176.50      7.05 o 
  -1   3  15       40.43       45.17      5.45 o 
   0   3  15      112.24      115.96      5.77 o 
   1   3  15       64.78       79.76      5.77 o 
  -5   4  15        0.46       28.19     19.22 o 
  -4   4  15        4.27       25.63     19.22 o 
  -3   4  15      250.77      286.38     10.57 o 
  -2   4  15       12.13       -5.77     18.58 o 
  -1   4  15        0.71       28.51     17.30 o 
   0   4  15        1.37       24.67     17.62 o 
  -3   5  15       31.27       24.99     19.54 o 
  -2   5  15      100.71       95.14      6.09 o 
  -1   5  15        8.93       24.99     18.58 o 
  -2   0  16       11.14        6.41     20.18 o 
  -3   1  16       16.46       28.83     19.86 o 
  -2   1  16      244.57      283.17     11.85 o 
                                                 
